# Supplementary material for: Multiscale biochemical mapping of the brain through deep-learning-enhanced high-throughput mass spectrometry
Source: Nat Methods. 2024 Feb 16;21(3):521–30. doi: 10.1038/s41592-024-02171-3 (PMC10927565; doi:10.1038/s41592-024-02171-3)
Supplement: Supplementary file 3 — Lipid assignments by searching bulk lipids using both experimental database (LIPID MAPS) and virtual database (COMP_DB) and the returned, matched lists for H, Na and K adducts. [file 41592_2024_2171_MOESM3_ESM.tsv]

Input Mass	Matched Mass	Delta	Name	Formula	Ion	LMSD Examples
400.2785	400.2824	.0039	SPB 20:0;O4	C20H43NO4K	[M+K]+
400.2857	400.2824	.0033	SPB 20:0;O4	C20H43NO4K	[M+K]+
400.3409	400.3421	.0012	CAR 16:0	C23H45NO4	[M+H]+	https://lipidmaps.org/resources/tools/chemdb_ontology?abbrev=CAR 16:0
405.3004	405.2999	.0005	DG O-22:5	C25H40O4	[M+H]+
405.3004	405.2999	.0005	MG 22:5	C25H40O4	[M+H]+	https://lipidmaps.org/resources/tools/chemdb_ontology?abbrev=MG 22:5
405.3004	405.2999	.0005	MG O-22:6;O	C25H40O4	[M+H]+
405.3004	405.2975	.0029	DG O-20:2	C23H42O4Na	[M+Na]+
405.3004	405.2975	.0029	MG 20:2	C23H42O4Na	[M+Na]+
405.3004	405.2975	.0029	MG O-20:3;O	C23H42O4Na	[M+Na]+
406.2962	406.2952	.0010	NAE 22:5;O2	C24H39NO4	[M+H]+
406.2962	406.2952	.0010	ST 22:1;O3;G	C24H39NO4	[M+H]+
406.2962	406.2928	.0034	NAE 20:2;O2	C22H41NO4Na	[M+Na]+
413.2862	413.2898	.0036	DG 20:2;O	C23H40O6	[M+H]+
413.2862	413.2898	.0036	DG O-20:3;O2	C23H40O6	[M+H]+
413.2862	413.2815	.0047	ST 28:6;O	C28H38ONa	[M+Na]+
413.3036	413.3026	.0010	MG O-22:5	C25H42O3Na	[M+Na]+
414.2768	414.2769	.0001	NAE 22:4	C24H41NO2K	[M+K]+	https://lipidmaps.org/resources/tools/chemdb_ontology?abbrev=NAE 22:4
414.2992	414.2979	.0013	NAE 22:4;O	C24H41NO3Na	[M+Na]+
416.3001	416.3007	.0006	NAE 20:2;O4	C22H41NO6	[M+H]+
423.2717	423.2741	.0024	FA 24:5;O4	C24H38O6	[M+H]+
423.2717	423.2741	.0024	ST 18:1;O;Hex	C24H38O6	[M+H]+
423.2717	423.2741	.0024	ST 24:2;O6	C24H38O6	[M+H]+	https://lipidmaps.org/resources/tools/chemdb_ontology?abbrev=ST 24:2;O6
423.2717	423.2717	.0000	FA 22:2;O4	C22H40O6Na	[M+Na]+
424.2786	424.2822	.0036	LPC O-12:1	C20H42NO6P	[M+H]+
424.2786	424.2822	.0036	SPBP 20:1;O3	C20H42NO6P	[M+H]+
424.2786	424.2824	.0038	NAE 20:1;O2	C22H43NO4K	[M+K]+
426.3584	426.3578	.0006	CAR 18:1	C25H47NO4	[M+H]+	https://lipidmaps.org/resources/tools/chemdb_ontology?abbrev=CAR 18:1
428.3019	428.3007	.0012	CAR 16:2;O2	C23H41NO6	[M+H]+
432.3270	432.3320	.0050	CAR 16:0;O2	C23H45NO6	[M+H]+
433.3243	433.3288	.0045	DG O-22:2	C25H46O4Na	[M+Na]+
433.3243	433.3288	.0045	MG 22:2	C25H46O4Na	[M+Na]+
433.3243	433.3288	.0045	MG O-22:3;O	C25H46O4Na	[M+Na]+
433.3347	433.3312	.0035	DG O-24:5	C27H44O4	[M+H]+
433.3347	433.3312	.0035	MG 24:5	C27H44O4	[M+H]+
433.3347	433.3312	.0035	MG O-24:6;O	C27H44O4	[M+H]+
434.2326	434.2302	.0024	LPC 12:3	C20H36NO7P	[M+H]+
434.2326	434.2335	.0009	NAT 20:4	C22H37NO4SNa	[M+Na]+	https://lipidmaps.org/resources/tools/chemdb_ontology?abbrev=NAT 20:4
434.2326	434.2278	.0048	LPC 10:0	C18H38NO7PNa	[M+Na]+	https://lipidmaps.org/resources/tools/chemdb_ontology?abbrev=LPC 10:0
434.2326	434.2278	.0048	LPC O-10:1;O	C18H38NO7PNa	[M+Na]+
434.2326	434.2278	.0048	SPBP 18:1;O4	C18H38NO7PNa	[M+Na]+
434.2326	434.2303	.0023	NAE 20:4;O3	C22H37NO5K	[M+K]+	https://lipidmaps.org/resources/tools/chemdb_ontology?abbrev=NAE 20:4;O3
434.2326	434.2303	.0023	ST 20:0;O4;G	C22H37NO5K	[M+K]+
434.3290	434.3265	.0025	NAE 24:5;O2	C26H43NO4	[M+H]+
434.3290	434.3265	.0025	ST 24:1;O3;G	C26H43NO4	[M+H]+	https://lipidmaps.org/resources/tools/chemdb_ontology?abbrev=ST 24:1;O3;G
434.3290	434.3241	.0049	NAE 22:2;O2	C24H45NO4Na	[M+Na]+
445.2715	445.2713	.0002	LPA O-20:4	C23H41O6P	[M+H]+	https://lipidmaps.org/resources/tools/chemdb_ontology?abbrev=LPA O-20:4
445.2715	445.2713	.0002	ST 28:6;O3	C28H38O3Na	[M+Na]+	https://lipidmaps.org/resources/tools/chemdb_ontology?abbrev=ST 28:6;O3
445.2715	445.2689	.0026	LPA O-18:1	C21H43O6PNa	[M+Na]+	https://lipidmaps.org/resources/tools/chemdb_ontology?abbrev=LPA O-18:1
445.2715	445.2715	.0000	DG O-22:4	C25H42O4K	[M+K]+
445.2715	445.2715	.0000	MG 22:4	C25H42O4K	[M+K]+
445.2715	445.2715	.0000	MG O-22:5;O	C25H42O4K	[M+K]+
448.3007	448.3033	.0026	NAE 22:3;O3	C24H43NO5Na	[M+Na]+
455.3326	455.3367	.0041	FA 26:3;O4	C26H46O6	[M+H]+
455.3326	455.3367	.0041	ST 26:0;O6	C26H46O6	[M+H]+	https://lipidmaps.org/resources/tools/chemdb_ontology?abbrev=ST 26:0;O6
455.3326	455.3343	.0017	FA 24:0;O4	C24H48O6Na	[M+Na]+
455.3326	455.3286	.0040	FA 28:4	C28H48O2K	[M+K]+	https://lipidmaps.org/resources/tools/chemdb_ontology?abbrev=FA 28:4
455.3326	455.3286	.0040	ST 28:1;O2	C28H48O2K	[M+K]+	https://lipidmaps.org/resources/tools/chemdb_ontology?abbrev=ST 28:1;O2
456.2405	456.2381	.0024	ST 18:5;O;HexNAc	C26H33NO6	[M+H]+
456.2405	456.2381	.0024	ST 24:6;O5;G	C26H33NO6	[M+H]+
456.2405	456.2357	.0048	LPT 12:0	C19H38NO10P	[M+H]+
456.2405	456.2357	.0048	LPT O-12:1;O	C19H38NO10P	[M+H]+
456.2405	456.2357	.0048	ST 22:3;O5;G	C24H35NO6Na	[M+Na]+
456.2405	456.2358	.0047	CAR 14:1;O3	C21H39NO7K	[M+K]+
457.2134	457.2116	.0018	LPA O-18:3	C21H39O6PK	[M+K]+
459.2479	459.2506	.0027	LPA 20:4	C23H39O7P	[M+H]+	https://lipidmaps.org/resources/tools/chemdb_ontology?abbrev=LPA 20:4
459.2479	459.2506	.0027	LPA O-20:5;O	C23H39O7P	[M+H]+
459.2479	459.2506	.0027	PA O-20:4	C23H39O7P	[M+H]+
459.2479	459.2482	.0003	LPA 18:1	C21H41O7PNa	[M+Na]+	https://lipidmaps.org/resources/tools/chemdb_ontology?abbrev=LPA 18:1
459.2479	459.2482	.0003	LPA O-18:2;O	C21H41O7PNa	[M+Na]+
459.2479	459.2506	.0027	ST 28:7;O4	C28H36O4Na	[M+Na]+
459.2479	459.2507	.0028	DG 22:4	C25H40O5K	[M+K]+
459.2479	459.2507	.0028	DG O-22:5;O	C25H40O5K	[M+K]+
459.2479	459.2507	.0028	MG 22:5;O	C25H40O5K	[M+K]+
478.3296	478.3292	.0004	LPC O-16:2	C24H48NO6P	[M+H]+
478.3296	478.3293	.0003	NAE 24:2;O2	C26H49NO4K	[M+K]+
479.3323	479.3367	.0044	FA 28:5;O4	C28H46O6	[M+H]+
479.3323	479.3367	.0044	ST 22:1;O;Hex	C28H46O6	[M+H]+
479.3323	479.3367	.0044	ST 28:2;O6	C28H46O6	[M+H]+	https://lipidmaps.org/resources/tools/chemdb_ontology?abbrev=ST 28:2;O6
479.3323	479.3343	.0020	FA 26:2;O4	C26H48O6Na	[M+Na]+	https://lipidmaps.org/resources/tools/chemdb_ontology?abbrev=FA 26:2;O4
479.3323	479.3286	.0037	FA 30:6	C30H48O2K	[M+K]+	https://lipidmaps.org/resources/tools/chemdb_ontology?abbrev=FA 30:6
479.3323	479.3286	.0037	ST 30:3;O2	C30H48O2K	[M+K]+	https://lipidmaps.org/resources/tools/chemdb_ontology?abbrev=ST 30:3;O2
481.3121	481.3160	.0039	DG 24:4;O2	C27H44O7	[M+H]+
481.3121	481.3136	.0015	DG 22:1;O2	C25H46O7Na	[M+Na]+
481.3121	481.3078	.0043	MG O-26:7	C29H46O3K	[M+K]+
482.2400	482.2385	.0015	ST 22:3;O8;G	C24H35NO9	[M+H]+
482.2400	482.2360	.0040	ST 20:0;O8;G	C22H37NO9Na	[M+Na]+
482.2545	482.2537	.0008	ST 26:7;O5;G	C28H35NO6	[M+H]+
482.2545	482.2513	.0032	LPT 14:1	C21H40NO10P	[M+H]+
482.2545	482.2513	.0032	LPT O-14:2;O	C21H40NO10P	[M+H]+
482.2545	482.2513	.0032	ST 18:3;O;HexNAc	C26H37NO6Na	[M+Na]+
482.2545	482.2513	.0032	ST 24:4;O5;G	C26H37NO6Na	[M+Na]+
482.2545	482.2515	.0030	CAR 16:2;O3	C23H41NO7K	[M+K]+
482.3240	482.3241	.0001	LPE 18:0	C23H48NO7P	[M+H]+	https://lipidmaps.org/resources/tools/chemdb_ontology?abbrev=LPE 18:0
482.3240	482.3241	.0001	LPE O-18:1;O	C23H48NO7P	[M+H]+	https://lipidmaps.org/resources/tools/chemdb_ontology?abbrev=LPE O-18:1;O
482.3240	482.3265	.0025	ST 28:5;O3;G	C30H43NO4	[M+H]+
482.3240	482.3241	.0001	Cer 28:6;O3	C28H45NO4Na	[M+Na]+
482.3240	482.3241	.0001	NAE 26:6;O2	C28H45NO4Na	[M+Na]+
482.3240	482.3241	.0001	ST 26:2;O3;G	C28H45NO4Na	[M+Na]+
482.3240	482.3242	.0002	CAR 18:0;O	C25H49NO5K	[M+K]+	https://lipidmaps.org/resources/tools/chemdb_ontology?abbrev=CAR 18:0;O
489.1171	489.1190	.0019	ST 22:6;O6;S	C22H26O9SNa	[M+Na]+
494.3600	494.3605	.0005	LPE O-20:1	C25H52NO6P	[M+H]+	https://lipidmaps.org/resources/tools/chemdb_ontology?abbrev=LPE O-20:1
494.3600	494.3605	.0005	Cer 30:6;O2	C30H49NO3Na	[M+Na]+
494.3600	494.3605	.0005	NAE 28:6;O	C30H49NO3Na	[M+Na]+
494.3600	494.3606	.0006	CAR 20:0	C27H53NO4K	[M+K]+	https://lipidmaps.org/resources/tools/chemdb_ontology?abbrev=CAR 20:0
495.1674	495.1683	.0009	ST 24:6;O6;S	C24H30O9S	[M+H]+
495.1674	495.1659	.0015	ST 22:3;O6;S	C22H32O9SNa	[M+Na]+
497.1829	497.1840	.0011	ST 24:5;O6;S	C24H32O9S	[M+H]+
497.1829	497.1816	.0013	ST 22:2;O6;S	C22H34O9SNa	[M+Na]+
497.3440	497.3473	.0033	ST 22:0;O2;Hex	C28H48O7	[M+H]+
497.3440	497.3473	.0033	ST 28:1;O7	C28H48O7	[M+H]+
497.3440	497.3391	.0049	FA 30:5;O	C30H50O3K	[M+K]+
497.3440	497.3391	.0049	ST 30:2;O3	C30H50O3K	[M+K]+	https://lipidmaps.org/resources/tools/chemdb_ontology?abbrev=ST 30:2;O3
500.3100	500.3135	.0035	LPC O-18:5	C26H46NO6P	[M+H]+
500.3100	500.3111	.0011	LPC O-16:2	C24H48NO6PNa	[M+Na]+
500.3100	500.3137	.0037	Cer 28:5;O3	C28H47NO4K	[M+K]+
500.3100	500.3137	.0037	NAE 26:5;O2	C28H47NO4K	[M+K]+
500.3100	500.3137	.0037	ST 26:1;O3;G	C28H47NO4K	[M+K]+
501.2354	501.2330	.0024	ST 18:1;O5;GlcA	C24H36O11	[M+H]+
501.2354	501.2330	.0024	ST 18:2;O6;Hex	C24H36O11	[M+H]+
501.2354	501.2305	.0049	ST 28:7;O3;S	C28H36O6S	[M+H]+
501.2354	501.2378	.0024	LPA 20:2	C23H43O7PK	[M+K]+	https://lipidmaps.org/resources/tools/chemdb_ontology?abbrev=LPA 20:2
501.2354	501.2378	.0024	LPA O-20:3;O	C23H43O7PK	[M+K]+
501.2354	501.2378	.0024	PA O-20:2	C23H43O7PK	[M+K]+
504.3457	504.3448	.0009	LPC O-18:3	C26H50NO6P	[M+H]+
504.3457	504.3424	.0033	LPC O-16:0	C24H52NO6PNa	[M+Na]+	https://lipidmaps.org/resources/tools/chemdb_ontology?abbrev=LPC O-16:0
504.3457	504.3450	.0007	Cer 28:3;O3	C28H51NO4K	[M+K]+
504.3457	504.3450	.0007	NAE 26:3;O2	C28H51NO4K	[M+K]+
505.3483	505.3524	.0041	FA 30:6;O4	C30H48O6	[M+H]+
505.3483	505.3524	.0041	ST 24:2;O;Hex	C30H48O6	[M+H]+
505.3483	505.3524	.0041	ST 30:3;O6	C30H48O6	[M+H]+
505.3483	505.3500	.0017	FA 28:3;O4	C28H50O6Na	[M+Na]+
505.3483	505.3500	.0017	ST 28:0;O6	C28H50O6Na	[M+Na]+	https://lipidmaps.org/resources/tools/chemdb_ontology?abbrev=ST 28:0;O6
505.3483	505.3442	.0041	FA 32:7	C32H50O2K	[M+K]+
506.3590	506.3605	.0015	LPC O-18:2	C26H52NO6P	[M+H]+	https://lipidmaps.org/resources/tools/chemdb_ontology?abbrev=LPC O-18:2
506.3590	506.3606	.0016	Cer 28:2;O3	C28H53NO4K	[M+K]+
506.3590	506.3606	.0016	NAE 26:2;O2	C28H53NO4K	[M+K]+
507.3625	507.3656	.0031	FA 28:2;O4	C28H52O6Na	[M+Na]+
507.3625	507.3599	.0026	FA 32:6	C32H52O2K	[M+K]+	https://lipidmaps.org/resources/tools/chemdb_ontology?abbrev=FA 32:6
508.3407	508.3398	.0009	LPE 20:1	C25H50NO7P	[M+H]+	https://lipidmaps.org/resources/tools/chemdb_ontology?abbrev=LPE 20:1
508.3407	508.3398	.0009	LPE O-20:2;O	C25H50NO7P	[M+H]+
508.3407	508.3398	.0009	PE O-20:1	C25H50NO7P	[M+H]+
508.3407	508.3421	.0014	ST 30:6;O3;G	C32H45NO4	[M+H]+
508.3407	508.3397	.0010	NAE 28:7;O2	C30H47NO4Na	[M+Na]+
508.3407	508.3397	.0010	ST 28:3;O3;G	C30H47NO4Na	[M+Na]+
508.3407	508.3399	.0008	CAR 20:1;O	C27H51NO5K	[M+K]+
516.2834	516.2851	.0017	LPC O-16:2	C24H48NO6PK	[M+K]+
517.2321	517.2280	.0042	ST 18:1;O6;GlcA	C24H36O12	[M+H]+
517.2321	517.2280	.0042	ST 18:2;O7;Hex	C24H36O12	[M+H]+
517.2321	517.2327	.0006	LPA 20:2;O	C23H43O8PK	[M+K]+
517.2321	517.2327	.0006	PA 20:1	C23H43O8PK	[M+K]+
517.2321	517.2327	.0006	PA O-20:2;O	C23H43O8PK	[M+K]+
518.3008	518.3007	.0001	LPC O-16:1	C24H50NO6PK	[M+K]+	https://lipidmaps.org/resources/tools/chemdb_ontology?abbrev=LPC O-16:1
518.3195	518.3241	.0046	LPC 18:3	C26H48NO7P	[M+H]+	https://lipidmaps.org/resources/tools/chemdb_ontology?abbrev=LPC 18:3
518.3195	518.3241	.0046	LPC O-18:4;O	C26H48NO7P	[M+H]+
518.3195	518.3146	.0049	NAT 24:3;O3	C26H47NO7S	[M+H]+
518.3195	518.3146	.0049	ST 24:0;O5;T	C26H47NO7S	[M+H]+
518.3195	518.3217	.0022	LPC 16:0	C24H50NO7PNa	[M+Na]+	https://lipidmaps.org/resources/tools/chemdb_ontology?abbrev=LPC 16:0
518.3195	518.3217	.0022	LPC O-16:1;O	C24H50NO7PNa	[M+Na]+
518.3195	518.3242	.0047	Cer 28:4;O4	C28H49NO5K	[M+K]+
518.3195	518.3242	.0047	NAE 26:4;O3	C28H49NO5K	[M+K]+
518.3195	518.3242	.0047	ST 26:0;O4;G	C28H49NO5K	[M+K]+
519.2657	519.2693	.0036	PA 20:0;O	C23H45O9PNa	[M+Na]+
519.3249	519.3292	.0043	ST 22:0;O2;Hex	C28H48O7Na	[M+Na]+
519.3249	519.3292	.0043	ST 28:1;O7	C28H48O7Na	[M+Na]+
519.3249	519.3211	.0038	LPA O-22:0	C25H53O6PK	[M+K]+
520.2637	520.2670	.0033	LPS 18:3	C24H42NO9P	[M+H]+	https://lipidmaps.org/resources/tools/chemdb_ontology?abbrev=LPS 18:3
520.2637	520.2670	.0033	LPS O-18:4;O	C24H42NO9P	[M+H]+
520.2637	520.2646	.0009	LPS 16:0	C22H44NO9PNa	[M+Na]+	https://lipidmaps.org/resources/tools/chemdb_ontology?abbrev=LPS 16:0
520.2637	520.2646	.0009	LPS O-16:1;O	C22H44NO9PNa	[M+Na]+	https://lipidmaps.org/resources/tools/chemdb_ontology?abbrev=LPS O-16:1;O
520.2637	520.2671	.0034	ST 18:0;O2;HexNAc	C26H43NO7K	[M+K]+
520.2637	520.2671	.0034	ST 24:1;O6;G	C26H43NO7K	[M+K]+
522.3562	522.3554	.0008	LPC 18:1	C26H52NO7P	[M+H]+	https://lipidmaps.org/resources/tools/chemdb_ontology?abbrev=LPC 18:1
522.3562	522.3554	.0008	LPC O-18:2;O	C26H52NO7P	[M+H]+
522.3562	522.3612	.0050	NAT 28:5	C30H51NO4S	[M+H]+
522.3562	522.3554	.0008	CAR 24:6	C31H49NO4Na	[M+Na]+
522.3562	522.3587	.0025	NAT 26:2	C28H53NO4SNa	[M+Na]+
522.3562	522.3555	.0007	Cer 28:2;O4	C28H53NO5K	[M+K]+
522.3562	522.3555	.0007	NAE 26:2;O3	C28H53NO5K	[M+K]+
530.3238	530.3241	.0003	LPE 22:4	C27H48NO7P	[M+H]+	https://lipidmaps.org/resources/tools/chemdb_ontology?abbrev=LPE 22:4
530.3238	530.3241	.0003	LPE O-22:5;O	C27H48NO7P	[M+H]+
530.3238	530.3241	.0003	PE O-22:4	C27H48NO7P	[M+H]+
530.3238	530.3241	.0003	ST 30:6;O3;G	C32H45NO4Na	[M+Na]+
530.3238	530.3217	.0021	LPE 20:1	C25H50NO7PNa	[M+Na]+	https://lipidmaps.org/resources/tools/chemdb_ontology?abbrev=LPE 20:1
530.3238	530.3217	.0021	LPE O-20:2;O	C25H50NO7PNa	[M+Na]+
530.3238	530.3217	.0021	PE O-20:1	C25H50NO7PNa	[M+Na]+
530.3238	530.3242	.0004	CAR 22:4;O	C29H49NO5K	[M+K]+
530.3238	530.3276	.0038	NAT 24:0;O	C26H53NO5SK	[M+K]+
534.2937	534.2955	.0018	LPE O-22:6	C27H46NO6PNa	[M+Na]+
534.2937	534.2956	.0019	LPC 16:0	C24H50NO7PK	[M+K]+	https://lipidmaps.org/resources/tools/chemdb_ontology?abbrev=LPC 16:0
534.2937	534.2956	.0019	LPC O-16:1;O	C24H50NO7PK	[M+K]+
535.2980	535.2935	.0045	ST 26:0;O6;S	C26H46O9S	[M+H]+
535.2980	535.3006	.0026	LPG 18:0	C24H49O9PNa	[M+Na]+	https://lipidmaps.org/resources/tools/chemdb_ontology?abbrev=LPG 18:0
535.2980	535.3006	.0026	LPG O-18:1;O	C24H49O9PNa	[M+Na]+
536.2946	536.2983	.0037	LPT 18:2	C25H46NO10P	[M+H]+
536.2946	536.2983	.0037	LPT O-18:3;O	C25H46NO10P	[M+H]+
536.2946	536.2983	.0037	PE 20:2;O	C25H46NO9P	[M+H]+
536.2946	536.2959	.0013	LPT O-16:0;O	C23H48NO10PNa	[M+Na]+
536.2946	536.2983	.0037	ST 22:4;O;HexNAc	C30H43NO6Na	[M+Na]+
536.2946	536.2983	.0037	ST 28:5;O5;G	C30H43NO6Na	[M+Na]+
536.2946	536.2984	.0038	CAR 20:3;O3	C27H47NO7K	[M+K]+
537.3414	537.3422	.0008	ST 24:1;O2;GlcA	C30H48O8	[M+H]+
537.3414	537.3422	.0008	ST 24:2;O3;Hex	C30H48O8	[M+H]+
537.3414	537.3422	.0008	ST 30:3;O8	C30H48O8	[M+H]+	https://lipidmaps.org/resources/tools/chemdb_ontology?abbrev=ST 30:3;O8
537.3414	537.3398	.0016	ST 28:0;O8	C28H50O8Na	[M+Na]+
538.2901	538.2904	.0003	LPC 18:4	C26H46NO7PNa	[M+Na]+	https://lipidmaps.org/resources/tools/chemdb_ontology?abbrev=LPC 18:4
538.2901	538.2904	.0003	LPC O-18:5;O	C26H46NO7PNa	[M+Na]+
538.2901	538.2929	.0028	ST 28:4;O4;G	C30H45NO5K	[M+K]+
540.2476	540.2439	.0037	ST 18:3;O6;HexNAc	C26H37NO11	[M+H]+
540.2476	540.2487	.0011	LPE 20:4	C25H44NO7PK	[M+K]+	https://lipidmaps.org/resources/tools/chemdb_ontology?abbrev=LPE 20:4
540.2476	540.2487	.0011	LPE O-20:5;O	C25H44NO7PK	[M+K]+
540.2476	540.2487	.0011	PE O-20:4	C25H44NO7PK	[M+K]+
542.3002	542.3007	.0005	LPC O-18:3	C26H50NO6PK	[M+K]+
543.2478	543.2436	.0042	ST 20:2;O6;GlcA	C26H38O12	[M+H]+
543.2478	543.2436	.0042	ST 20:3;O7;Hex	C26H38O12	[M+H]+
543.2478	543.2484	.0006	LPA 22:3;O	C25H45O8PK	[M+K]+
543.2478	543.2484	.0006	PA 22:2	C25H45O8PK	[M+K]+
543.2478	543.2484	.0006	PA O-22:3;O	C25H45O8PK	[M+K]+
543.2478	543.2484	.0006	PEth 20:2	C25H45O8PK	[M+K]+
545.3183	545.3143	.0040	ST 28:1;O5;S	C28H48O8S	[M+H]+	https://lipidmaps.org/resources/tools/chemdb_ontology?abbrev=ST 28:1;O5;S
545.3183	545.3214	.0031	LPG O-20:2	C26H51O8PNa	[M+Na]+
545.3412	545.3449	.0037	ST 24:0;O;GlcA	C30H50O7Na	[M+Na]+
545.3412	545.3449	.0037	ST 24:1;O2;Hex	C30H50O7Na	[M+Na]+
545.3412	545.3449	.0037	ST 30:2;O7	C30H50O7Na	[M+Na]+	https://lipidmaps.org/resources/tools/chemdb_ontology?abbrev=ST 30:2;O7
545.3412	545.3368	.0044	LPA O-24:1	C27H55O6PK	[M+K]+
546.2942	546.2909	.0033	ST 18:0;O6;HexNAc	C26H43NO11	[M+H]+
546.2942	546.2955	.0013	CerP 28:6;O2	C28H46NO6PNa	[M+Na]+
546.2942	546.2956	.0014	LPE 20:1	C25H50NO7PK	[M+K]+	https://lipidmaps.org/resources/tools/chemdb_ontology?abbrev=LPE 20:1
546.2942	546.2956	.0014	LPE O-20:2;O	C25H50NO7PK	[M+K]+
546.2942	546.2956	.0014	PE O-20:1	C25H50NO7PK	[M+K]+
546.2942	546.2980	.0038	ST 30:6;O3;G	C32H45NO4K	[M+K]+
547.2981	547.3030	.0049	PA 24:3;O	C27H47O9P	[M+H]+
547.2981	547.3030	.0049	PEth 22:3;O	C27H47O9P	[M+H]+
547.2981	547.3006	.0025	PA 22:0;O	C25H49O9PNa	[M+Na]+
547.2981	547.3006	.0025	PEth 20:0;O	C25H49O9PNa	[M+Na]+
547.2981	547.3030	.0049	ST 26:6;O;Hex	C32H44O6Na	[M+Na]+
548.2742	548.2748	.0006	LPE 22:6	C27H44NO7PNa	[M+Na]+	https://lipidmaps.org/resources/tools/chemdb_ontology?abbrev=LPE 22:6
548.2742	548.2748	.0006	PE O-22:6	C27H44NO7PNa	[M+Na]+
548.2742	548.2749	.0007	LPC 16:1;O	C24H48NO8PK	[M+K]+
548.2742	548.2749	.0007	LPS O-18:1	C24H48NO8PK	[M+K]+	https://lipidmaps.org/resources/tools/chemdb_ontology?abbrev=LPS O-18:1
548.3137	548.3111	.0026	CerP 28:5;O2	C28H48NO6PNa	[M+Na]+
548.3137	548.3137	.0000	ST 30:5;O3;G	C32H47NO4K	[M+K]+
548.3137	548.3113	.0024	LPE 20:0	C25H52NO7PK	[M+K]+	https://lipidmaps.org/resources/tools/chemdb_ontology?abbrev=LPE 20:0
548.3137	548.3113	.0024	LPE O-20:1;O	C25H52NO7PK	[M+K]+
548.3137	548.3113	.0024	PE O-20:0	C25H52NO7PK	[M+K]+
548.5408	548.5401	.0007	Cer 36:2;O	C36H69NO2	[M+H]+
548.5408	548.5401	.0007	NAE 34:2	C36H69NO2	[M+H]+
549.4895	549.4877	.0018	DG O-32:3	C35H64O4	[M+H]+
549.4895	549.4877	.0018	MG 32:3	C35H64O4	[M+H]+
549.4895	549.4877	.0018	MG O-32:4;O	C35H64O4	[M+H]+
549.4895	549.4853	.0042	DG O-30:0	C33H66O4Na	[M+Na]+
549.4895	549.4853	.0042	MG 30:0	C33H66O4Na	[M+Na]+
549.4895	549.4853	.0042	MG O-30:1;O	C33H66O4Na	[M+Na]+
550.3308	550.3268	.0040	CerP 28:4;O2	C28H50NO6PNa	[M+Na]+
550.3308	550.3268	.0040	LPC O-20:5	C28H50NO6PNa	[M+Na]+
550.3308	550.3350	.0042	ST 26:0;O7;G	C28H49NO8Na	[M+Na]+
550.3308	550.3293	.0015	ST 30:4;O3;G	C32H49NO4K	[M+K]+
550.3308	550.3269	.0039	LPE O-20:0;O	C25H54NO7PK	[M+K]+	https://lipidmaps.org/resources/tools/chemdb_ontology?abbrev=LPE O-20:0;O
550.3870	550.3867	.0003	CerP 28:1;O3	C28H56NO7P	[M+H]+
550.3870	550.3867	.0003	LPC 20:1	C28H56NO7P	[M+H]+	https://lipidmaps.org/resources/tools/chemdb_ontology?abbrev=LPC 20:1
550.3870	550.3867	.0003	LPC O-20:2;O	C28H56NO7P	[M+H]+
550.3870	550.3867	.0003	PC O-20:1	C28H56NO7P	[M+H]+	https://lipidmaps.org/resources/tools/chemdb_ontology?abbrev=PC O-20:1
550.3870	550.3867	.0003	CAR 26:6	C33H53NO4Na	[M+Na]+
550.3870	550.3900	.0030	NAT 28:2	C30H57NO4SNa	[M+Na]+
550.3870	550.3868	.0002	Cer 30:2;O4	C30H57NO5K	[M+K]+
550.3870	550.3868	.0002	NAE 28:2;O3	C30H57NO5K	[M+K]+
551.3521	551.3496	.0025	LPA O-28:7	C31H51O6P	[M+H]+
551.3521	551.3472	.0049	LPA O-26:4	C29H53O6PNa	[M+Na]+
551.3521	551.3497	.0024	DG O-30:7	C33H52O4K	[M+K]+
551.3521	551.3497	.0024	MG 30:7	C33H52O4K	[M+K]+
551.5043	551.5034	.0009	DG O-32:2	C35H66O4	[M+H]+	https://lipidmaps.org/resources/tools/chemdb_ontology?abbrev=DG O-32:2
551.5043	551.5034	.0009	MG 32:2	C35H66O4	[M+H]+
551.5043	551.5034	.0009	MG O-32:3;O	C35H66O4	[M+H]+
551.5043	551.5010	.0033	MG O-30:0;O	C33H68O4Na	[M+Na]+
552.3056	552.3061	.0005	LPE 22:4	C27H48NO7PNa	[M+Na]+	https://lipidmaps.org/resources/tools/chemdb_ontology?abbrev=LPE 22:4
552.3056	552.3061	.0005	LPE O-22:5;O	C27H48NO7PNa	[M+Na]+
552.3056	552.3061	.0005	PE O-22:4	C27H48NO7PNa	[M+Na]+
557.2252	557.2229	.0023	ST 20:3;O7;GlcA	C26H36O13	[M+H]+
557.2252	557.2229	.0023	ST 20:4;O8;Hex	C26H36O13	[M+H]+
557.2252	557.2205	.0047	ST 18:0;O7;GlcA	C24H38O13Na	[M+Na]+
557.2252	557.2205	.0047	ST 18:1;O8;Hex	C24H38O13Na	[M+Na]+
557.2252	557.2276	.0024	PA 22:3;O	C25H43O9PK	[M+K]+
557.2252	557.2276	.0024	PEth 20:3;O	C25H43O9PK	[M+K]+
557.2620	557.2640	.0020	LPG O-20:4	C26H47O8PK	[M+K]+
558.2191	558.2229	.0038	LPS 18:3	C24H42NO9PK	[M+K]+	https://lipidmaps.org/resources/tools/chemdb_ontology?abbrev=LPS 18:3
558.2191	558.2229	.0038	LPS O-18:4;O	C24H42NO9PK	[M+K]+
560.3096	560.3113	.0017	LPC 18:1	C26H52NO7PK	[M+K]+	https://lipidmaps.org/resources/tools/chemdb_ontology?abbrev=LPC 18:1
560.3096	560.3113	.0017	LPC O-18:2;O	C26H52NO7PK	[M+K]+
562.2899	562.2858	.0041	ST 18:0;O7;HexNAc	C26H43NO12	[M+H]+
562.2899	562.2904	.0005	CerP 28:6;O3	C28H46NO7PNa	[M+Na]+
562.2899	562.2906	.0007	LPE 20:1;O	C25H50NO8PK	[M+K]+
562.2899	562.2906	.0007	LPT O-18:1	C25H50NO10PK	[M+K]+
562.2899	562.2906	.0007	PE 20:0	C25H50NO8PK	[M+K]+	https://lipidmaps.org/resources/tools/chemdb_ontology?abbrev=PE 20:0
562.2899	562.2906	.0007	PE O-20:1;O	C25H50NO8PK	[M+K]+
562.2899	562.2929	.0030	ST 30:6;O4;G	C32H45NO5K	[M+K]+
562.3101	562.3139	.0038	LPT 20:3	C27H48NO10P	[M+H]+
562.3101	562.3139	.0038	LPT O-20:4;O	C27H48NO10P	[M+H]+
562.3101	562.3139	.0038	PE 22:3;O	C27H48NO9P	[M+H]+
562.3101	562.3139	.0038	PT O-20:3	C27H48NO10P	[M+H]+
562.3101	562.3115	.0014	LPT 18:0	C25H50NO10PNa	[M+Na]+
562.3101	562.3115	.0014	LPT O-18:1;O	C25H50NO10PNa	[M+Na]+
562.3101	562.3115	.0014	PE 20:0;O	C25H50NO9PNa	[M+Na]+
562.3101	562.3139	.0038	ST 24:5;O;HexNAc	C32H45NO6Na	[M+Na]+
562.3101	562.3139	.0038	ST 30:6;O5;G	C32H45NO6Na	[M+Na]+
562.3101	562.3141	.0040	CAR 22:4;O3	C29H49NO7K	[M+K]+
563.3300	563.3343	.0043	LPG 22:3	C28H51O9P	[M+H]+
563.3300	563.3343	.0043	LPG O-22:4;O	C28H51O9P	[M+H]+
563.3300	563.3343	.0043	PG O-22:3	C28H51O9P	[M+H]+
563.3300	563.3319	.0019	LPG 20:0	C26H53O9PNa	[M+Na]+	https://lipidmaps.org/resources/tools/chemdb_ontology?abbrev=LPG 20:0
563.3300	563.3319	.0019	LPG O-20:1;O	C26H53O9PNa	[M+Na]+
563.3300	563.3319	.0019	PG O-20:0	C26H53O9PNa	[M+Na]+
563.3300	563.3343	.0043	DG 30:8;O	C33H48O6Na	[M+Na]+
563.3300	563.3343	.0043	TG 30:7	C33H48O6Na	[M+Na]+
563.3300	563.3343	.0043	TG O-30:8;O	C33H48O6Na	[M+Na]+
563.3300	563.3345	.0045	ST 24:0;O2;Hex	C30H52O7K	[M+K]+
563.3300	563.3345	.0045	ST 30:1;O7	C30H52O7K	[M+K]+
563.5396	563.5398	.0002	MG O-34:3	C37H70O3	[M+H]+
563.5396	563.5374	.0022	MG O-32:0	C35H72O3Na	[M+Na]+
564.3652	564.3660	.0008	CerP 28:2;O4	C28H54NO8P	[M+H]+
564.3652	564.3660	.0008	LPC 20:2;O	C28H54NO8P	[M+H]+
564.3652	564.3660	.0008	LPS O-22:2	C28H54NO8P	[M+H]+
564.3652	564.3660	.0008	PC 20:1	C28H54NO8P	[M+H]+	https://lipidmaps.org/resources/tools/chemdb_ontology?abbrev=PC 20:1
564.3652	564.3660	.0008	PC O-20:2;O	C28H54NO8P	[M+H]+
564.3652	564.3659	.0007	CAR 26:7;O	C33H51NO5Na	[M+Na]+
564.3652	564.3693	.0041	NAT 28:3;O	C30H55NO5SNa	[M+Na]+
564.3652	564.3693	.0041	ST 28:0;O3;T	C30H55NO5SNa	[M+Na]+
564.3652	564.3661	.0009	Cer 30:3;O5	C30H55NO6K	[M+K]+
564.3652	564.3661	.0009	NAE 28:3;O4	C30H55NO6K	[M+K]+
566.1423	566.1457	.0034	ST 22:5;O8;T	C24H33NO10SK	[M+K]+
567.3257	567.3292	.0035	ST 26:3;O;GlcA	C32H48O7Na	[M+Na]+
567.3257	567.3292	.0035	ST 26:4;O2;Hex	C32H48O7Na	[M+Na]+
567.3257	567.3211	.0046	LPA O-26:4	C29H53O6PK	[M+K]+
568.3409	568.3398	.0011	CerP 30:6;O3	C30H50NO7P	[M+H]+
568.3409	568.3398	.0011	LPC 22:6	C30H50NO7P	[M+H]+	https://lipidmaps.org/resources/tools/chemdb_ontology?abbrev=LPC 22:6
568.3409	568.3398	.0011	PC O-22:6	C30H50NO7P	[M+H]+
568.3409	568.3431	.0022	NAT 30:7	C32H51NO4SNa	[M+Na]+
568.3409	568.3374	.0035	CerP 28:3;O3	C28H52NO7PNa	[M+Na]+
568.3409	568.3374	.0035	LPC 20:3	C28H52NO7PNa	[M+Na]+	https://lipidmaps.org/resources/tools/chemdb_ontology?abbrev=LPC 20:3
568.3409	568.3374	.0035	LPC O-20:4;O	C28H52NO7PNa	[M+Na]+
568.3409	568.3374	.0035	PC O-20:3	C28H52NO7PNa	[M+Na]+
568.3409	568.3399	.0010	NAE 30:7;O3	C32H51NO5K	[M+K]+
568.3409	568.3399	.0010	ST 30:3;O4;G	C32H51NO5K	[M+K]+
569.2829	569.2874	.0045	PA 26:6;O	C29H45O9P	[M+H]+
569.2829	569.2874	.0045	PEth 24:6;O	C29H45O9P	[M+H]+
569.2829	569.2850	.0021	PA 24:3;O	C27H47O9PNa	[M+Na]+
569.2829	569.2850	.0021	PEth 22:3;O	C27H47O9PNa	[M+Na]+
569.2829	569.2875	.0046	DG 28:7;O2	C31H46O7K	[M+K]+
571.5246	571.5296	.0050	DG O-32:0;O	C35H70O5	[M+H]+
571.5246	571.5296	.0050	MG 32:0;O	C35H70O5	[M+H]+
572.3310	572.3347	.0037	LPE 24:5;O	C29H50NO8P	[M+H]+
572.3310	572.3347	.0037	LPT O-22:5	C29H50NO10P	[M+H]+
572.3310	572.3347	.0037	PE 24:4	C29H50NO8P	[M+H]+
572.3310	572.3347	.0037	PE O-24:5;O	C29H50NO8P	[M+H]+
572.3310	572.3323	.0013	LPE 22:2;O	C27H52NO8PNa	[M+Na]+
572.3310	572.3323	.0013	LPT O-20:2	C27H52NO10PNa	[M+Na]+
572.3310	572.3323	.0013	PE 22:1	C27H52NO8PNa	[M+Na]+
572.3310	572.3323	.0013	PE O-22:2;O	C27H52NO8PNa	[M+Na]+
572.3310	572.3348	.0038	CAR 24:5;O2	C31H51NO6K	[M+K]+
573.4825	573.4853	.0028	DG O-32:2	C35H66O4Na	[M+Na]+	https://lipidmaps.org/resources/tools/chemdb_ontology?abbrev=DG O-32:2
573.4825	573.4853	.0028	MG 32:2	C35H66O4Na	[M+Na]+
573.4825	573.4853	.0028	MG O-32:3;O	C35H66O4Na	[M+Na]+
575.5024	575.5034	.0010	DG O-34:4	C37H66O4	[M+H]+
575.5024	575.5034	.0010	MG 34:4	C37H66O4	[M+H]+
575.5024	575.5034	.0010	MG O-34:5;O	C37H66O4	[M+H]+
575.5024	575.5010	.0014	DG O-32:1	C35H68O4Na	[M+Na]+
575.5024	575.5010	.0014	MG 32:1	C35H68O4Na	[M+Na]+
575.5024	575.5010	.0014	MG O-32:2;O	C35H68O4Na	[M+Na]+
576.3663	576.3660	.0003	LPE 24:3;O	C29H54NO8P	[M+H]+
576.3663	576.3660	.0003	LPT O-22:3	C29H54NO10P	[M+H]+
576.3663	576.3660	.0003	PE 24:2	C29H54NO8P	[M+H]+
576.3663	576.3660	.0003	PE O-24:3;O	C29H54NO8P	[M+H]+
576.3663	576.3636	.0027	LPE 22:0;O	C27H56NO8PNa	[M+Na]+
576.3663	576.3636	.0027	LPT O-20:0	C27H56NO10PNa	[M+Na]+
576.3663	576.3636	.0027	PE O-22:0;O	C27H56NO8PNa	[M+Na]+
576.3663	576.3661	.0002	CAR 24:3;O2	C31H55NO6K	[M+K]+
576.5739	576.5714	.0025	Cer 38:2;O	C38H73NO2	[M+H]+
577.5191	577.5190	.0001	DG O-34:3	C37H68O4	[M+H]+	https://lipidmaps.org/resources/tools/chemdb_ontology?abbrev=DG O-34:3
577.5191	577.5190	.0001	MG 34:3	C37H68O4	[M+H]+
577.5191	577.5190	.0001	MG O-34:4;O	C37H68O4	[M+H]+
577.5191	577.5166	.0025	DG O-32:0	C35H70O4Na	[M+Na]+
577.5191	577.5166	.0025	MG 32:0	C35H70O4Na	[M+Na]+
577.5191	577.5166	.0025	MG O-32:1;O	C35H70O4Na	[M+Na]+
578.2021	578.2030	.0009	ST 24:5;O8;T	C26H37NO10SNa	[M+Na]+
578.2021	578.1998	.0023	ST 18:3;O6;HexNAc	C26H37NO11K	[M+K]+
579.3828	579.3809	.0019	LPA O-30:7	C33H55O6P	[M+H]+
579.3828	579.3785	.0043	LPA O-28:4	C31H57O6PNa	[M+Na]+
579.3828	579.3810	.0018	DG O-32:7	C35H56O4K	[M+K]+
579.3828	579.3810	.0018	MG 32:7	C35H56O4K	[M+K]+
580.3361	580.3398	.0037	LPE 26:7	C31H50NO7P	[M+H]+
580.3361	580.3398	.0037	PE O-26:7	C31H50NO7P	[M+H]+
580.3361	580.3374	.0013	LPE 24:4	C29H52NO7PNa	[M+Na]+
580.3361	580.3374	.0013	LPE O-24:5;O	C29H52NO7PNa	[M+Na]+
580.3361	580.3374	.0013	PE O-24:4	C29H52NO7PNa	[M+Na]+
580.3361	580.3399	.0038	CAR 26:7;O	C33H51NO5K	[M+K]+
580.3605	580.3609	.0004	CerP 28:2;O5	C28H54NO9P	[M+H]+
580.3605	580.3609	.0004	LPS 22:1	C28H54NO9P	[M+H]+	https://lipidmaps.org/resources/tools/chemdb_ontology?abbrev=LPS 22:1
580.3605	580.3609	.0004	LPS O-22:2;O	C28H54NO9P	[M+H]+
580.3605	580.3609	.0004	PC 20:1;O	C28H54NO9P	[M+H]+	https://lipidmaps.org/resources/tools/chemdb_ontology?abbrev=PC 20:1;O
580.3605	580.3609	.0004	PS O-22:1	C28H54NO9P	[M+H]+
580.3605	580.3609	.0004	CAR 26:7;O2	C33H51NO6Na	[M+Na]+
580.3605	580.3642	.0037	NAT 28:3;O2	C30H55NO6SNa	[M+Na]+
580.3605	580.3642	.0037	ST 28:0;O4;T	C30H55NO6SNa	[M+Na]+
580.3605	580.3610	.0005	Cer 30:3;O6	C30H55NO7K	[M+K]+
580.3605	580.3610	.0005	DGTA 20:1	C30H55NO7K	[M+K]+
580.3605	580.3610	.0005	DGTS 20:1	C30H55NO7K	[M+K]+
582.2963	582.2956	.0007	CerP 28:4;O3	C28H50NO7PK	[M+K]+
582.2963	582.2956	.0007	LPC 20:4	C28H50NO7PK	[M+K]+	https://lipidmaps.org/resources/tools/chemdb_ontology?abbrev=LPC 20:4
582.2963	582.2956	.0007	LPC O-20:5;O	C28H50NO7PK	[M+K]+
582.2963	582.2956	.0007	PC O-20:4	C28H50NO7PK	[M+K]+
584.2526	584.2524	.0002	ST 26:5;O8;T	C28H41NO10S	[M+H]+
584.2526	584.2500	.0026	ST 24:2;O8;T	C26H43NO10SNa	[M+Na]+
585.2947	585.2952	.0005	PA O-28:8	C31H47O7PNa	[M+Na]+
585.2947	585.2953	.0006	LPG O-22:4	C28H51O8PK	[M+K]+
586.2295	586.2259	.0036	ST 20:5;O6;HexNAc	C28H37NO11Na	[M+Na]+
586.4969	586.4960	.0009	Cer 36:2;O	C36H69NO2K	[M+K]+
586.4969	586.4960	.0009	NAE 34:2	C36H69NO2K	[M+K]+
588.3049	588.3014	.0035	ST 20:1;O7;HexNAc	C28H45NO12	[M+H]+
588.3049	588.3062	.0013	LPE 22:2;O	C27H52NO8PK	[M+K]+
588.3049	588.3062	.0013	LPT O-20:2	C27H52NO10PK	[M+K]+
588.3049	588.3062	.0013	PE 22:1	C27H52NO8PK	[M+K]+
588.3049	588.3062	.0013	PE O-22:2;O	C27H52NO8PK	[M+K]+
589.3082	589.3055	.0027	LPA O-28:7	C31H51O6PK	[M+K]+
589.3436	589.3405	.0031	ST 30:1;O6;S	C30H52O9S	[M+H]+
589.3436	589.3476	.0040	LPG 22:1	C28H55O9PNa	[M+Na]+	https://lipidmaps.org/resources/tools/chemdb_ontology?abbrev=LPG 22:1
589.3436	589.3476	.0040	LPG O-22:2;O	C28H55O9PNa	[M+Na]+
589.3436	589.3476	.0040	PG O-22:1	C28H55O9PNa	[M+Na]+
589.5558	589.5530	.0028	MG O-34:1	C37H74O3Na	[M+Na]+
590.2637	590.2596	.0041	ST 22:6;O6;HexNAc	C30H39NO11	[M+H]+
592.3960	592.3973	.0013	CerP 30:2;O4	C30H58NO8P	[M+H]+
592.3960	592.3973	.0013	LPC 22:2;O	C30H58NO8P	[M+H]+
592.3960	592.3973	.0013	LPS O-24:2	C30H58NO8P	[M+H]+
592.3960	592.3973	.0013	PC 22:1	C30H58NO8P	[M+H]+	https://lipidmaps.org/resources/tools/chemdb_ontology?abbrev=PC 22:1
592.3960	592.3973	.0013	PC O-22:2;O	C30H58NO8P	[M+H]+
592.3960	592.3972	.0012	CAR 28:7;O	C35H55NO5Na	[M+Na]+
592.3960	592.4006	.0046	NAT 30:3;O	C32H59NO5SNa	[M+Na]+
592.3960	592.4006	.0046	ST 30:0;O3;T	C32H59NO5SNa	[M+Na]+
592.3960	592.3974	.0014	Cer 32:3;O5	C32H59NO6K	[M+K]+
592.3960	592.3974	.0014	NAE 30:3;O4	C32H59NO6K	[M+K]+
594.3506	594.3459	.0047	NAT 30:7;O3	C32H51NO7S	[M+H]+
594.3506	594.3459	.0047	ST 30:4;O5;T	C32H51NO7S	[M+H]+
594.3506	594.3530	.0024	CerP 30:4;O3	C30H54NO7PNa	[M+Na]+
594.3506	594.3530	.0024	LPC 22:4	C30H54NO7PNa	[M+Na]+	https://lipidmaps.org/resources/tools/chemdb_ontology?abbrev=LPC 22:4
594.3506	594.3530	.0024	LPC O-22:5;O	C30H54NO7PNa	[M+Na]+
594.3506	594.3530	.0024	PC O-22:4	C30H54NO7PNa	[M+Na]+
595.3535	595.3524	.0011	LPA O-28:4	C31H57O6PK	[M+K]+
595.3785	595.3758	.0027	LPA 30:6	C33H55O7P	[M+H]+
595.3785	595.3758	.0027	LPA O-30:7;O	C33H55O7P	[M+H]+
595.3785	595.3758	.0027	PA O-30:6	C33H55O7P	[M+H]+
595.3785	595.3759	.0026	DG 32:6	C35H56O5K	[M+K]+
595.3785	595.3759	.0026	DG O-32:7;O	C35H56O5K	[M+K]+
595.3785	595.3759	.0026	MG 32:7;O	C35H56O5K	[M+K]+
595.3785	595.3759	.0026	TG O-32:6	C35H56O5K	[M+K]+
942.5246	942.5219	.0027	SHexCer 40:5;O6	C46H81NO15SNa	[M+Na]+
942.5246	942.5257	.0011	PS 44:8;O	C50H82NO11PK	[M+K]+
943.5260	943.5307	.0047	PIP 36:2	C45H84O16P2	[M+H]+
943.5260	943.5309	.0049	PI 38:3;O	C47H85O14PK	[M+K]+
943.5940	943.5941	.0001	SQDG 40:1	C49H92O12SK	[M+K]+
943.6506	943.6551	.0045	PA O-54:11	C57H93O7PNa	[M+Na]+
943.6506	943.6512	.0006	SM 44:2;O6	C49H97N2O10PK	[M+K]+
944.5399	944.5412	.0013	PT 46:12	C53H80NO10PNa	[M+Na]+
944.5399	944.5376	.0023	SHexCer 40:4;O6	C46H83NO15SNa	[M+Na]+
944.5399	944.5414	.0015	PS 44:7;O	C50H84NO11PK	[M+K]+
945.4868	945.4890	.0022	PI 40:8	C49H79O13PK	[M+K]+	https://lipidmaps.org/resources/tools/chemdb_ontology?abbrev=PI 40:8
945.4868	945.4890	.0022	PI O-40:9;O	C49H79O13PK	[M+K]+
945.5436	945.5464	.0028	PIP 36:1	C45H86O16P2	[M+H]+
945.5436	945.5465	.0029	PI 38:2;O	C47H87O14PK	[M+K]+
945.5776	945.5756	.0020	SQDG 44:9	C53H84O12S	[M+H]+
945.5776	945.5732	.0044	SQDG 42:6	C51H86O12SNa	[M+Na]+
945.5776	945.5770	.0006	PA 52:11	C55H87O8PK	[M+K]+
945.5776	945.5770	.0006	PA O-52:12;O	C55H87O8PK	[M+K]+
945.5776	945.5770	.0006	PEth 50:11	C55H87O8PK	[M+K]+
946.6164	946.6168	.0004	PT 46:8;O	C53H88NO10P	[M+H]+
946.6164	946.6144	.0020	PT 44:5;O	C51H90NO10PNa	[M+Na]+
946.6164	946.6145	.0019	IPC 42:1;O3	C48H94NO12PK	[M+K]+
947.5029	947.5046	.0017	PI 40:7	C49H81O13PK	[M+K]+	https://lipidmaps.org/resources/tools/chemdb_ontology?abbrev=PI 40:7
947.5029	947.5046	.0017	PI O-40:8;O	C49H81O13PK	[M+K]+
947.7075	947.7099	.0024	PG O-50:7	C56H99O9P	[M+H]+
947.7075	947.7123	.0048	TG 60:14	C63H94O6	[M+H]+	https://lipidmaps.org/resources/tools/chemdb_ontology?abbrev=TG 60:14
947.7075	947.7123	.0048	TG O-60:15;O	C63H94O6	[M+H]+
947.7075	947.7075	.0000	PG O-48:4	C54H101O9PNa	[M+Na]+
947.7075	947.7099	.0024	DG 58:12;O	C61H96O6Na	[M+Na]+
947.7075	947.7099	.0024	DG O-58:13;O2	C61H96O6Na	[M+Na]+
947.7075	947.7099	.0024	TG 58:11	C61H96O6Na	[M+Na]+	https://lipidmaps.org/resources/tools/chemdb_ontology?abbrev=TG 58:11
947.7075	947.7099	.0024	TG O-58:12;O	C61H96O6Na	[M+Na]+
948.5324	948.5361	.0037	PS 46:11;O	C52H80NO11PNa	[M+Na]+
950.5777	950.5788	.0011	SHexCer 44:5;O2	C50H89NO11SK	[M+K]+
950.5777	950.5813	.0036	Hex2Cer 34:0;O5	C46H89NO16K	[M+K]+
950.5777	950.5731	.0047	IPC 40:1;O5	C46H90NO14PK	[M+K]+
952.5532	952.5522	.0010	IPC 42:6;O5	C48H84NO14PNa	[M+Na]+
953.5997	953.6032	.0035	PG O-48:9	C54H91O9PK	[M+K]+
953.8858	953.8895	.0037	DG 60:4	C63H116O5	[M+H]+
953.8858	953.8895	.0037	DG O-60:5;O	C63H116O5	[M+H]+
953.8858	953.8895	.0037	TG O-60:4	C63H116O5	[M+H]+
953.8858	953.8871	.0013	DG 58:1	C61H118O5Na	[M+Na]+
953.8858	953.8871	.0013	DG O-58:2;O	C61H118O5Na	[M+Na]+
953.8858	953.8871	.0013	TG O-58:1	C61H118O5Na	[M+Na]+
955.5929	955.5906	.0023	PI 42:6;O	C51H87O14P	[M+H]+
955.5929	955.5882	.0047	PI 40:3;O	C49H89O14PNa	[M+Na]+
958.4984	958.4958	.0026	SHexCer 40:5;O6	C46H81NO15SK	[M+K]+
958.5789	958.5781	.0008	IPC 42:3;O4	C48H90NO13PK	[M+K]+
958.6710	958.6743	.0033	IPC 46:4;O3	C52H96NO12P	[M+H]+
958.6710	958.6719	.0009	IPC 44:1;O3	C50H98NO12PNa	[M+Na]+
958.6710	958.6660	.0050	PE O-52:11	C57H94NO7PNa	[M+Na]+
958.6710	958.6744	.0034	HexCer 48:5;O4	C54H97NO10K	[M+K]+
958.6710	958.6662	.0048	CerP 54:6;O4	C54H98NO8PK	[M+K]+
958.6710	958.6662	.0048	PC 46:5	C54H98NO8PK	[M+K]+
958.6710	958.6662	.0048	PC O-46:6;O	C54H98NO8PK	[M+K]+
959.5802	959.5798	.0004	TG 56:15;O2	C59H84O8K	[M+K]+
959.5802	959.5798	.0004	TG O-56:16;O3	C59H84O8K	[M+K]+
959.5802	959.5774	.0028	PG 46:7;O	C52H89O11PK	[M+K]+
960.4500	960.4482	.0018	MIPC 32:5;O3	C44H76NO17PK	[M+K]+
960.5710	960.5725	.0015	PS 48:11	C54H84NO10PNa	[M+Na]+
960.5710	960.5725	.0015	PS O-48:12;O	C54H84NO10PNa	[M+Na]+
960.5710	960.5727	.0017	PT 44:6;O	C51H88NO10PK	[M+K]+
962.4633	962.4639	.0006	MIPC 32:4;O3	C44H78NO17PK	[M+K]+
964.4808	964.4795	.0013	MIPC 32:3;O3	C44H80NO17PK	[M+K]+
964.8107	964.8093	.0014	PC O-50:4	C58H110NO7P	[M+H]+
964.8107	964.8069	.0038	PC O-48:1	C56H112NO7PNa	[M+Na]+
964.8107	964.8151	.0044	HexCer 50:0;O3	C56H111NO9Na	[M+Na]+
964.8107	964.8094	.0013	ACer 60:4;O3	C60H111NO5K	[M+K]+
965.4824	965.4787	.0037	PI 42:12;O	C51H75O14PNa	[M+Na]+
965.5172	965.5151	.0021	PIP 38:5	C47H82O16P2	[M+H]+
965.5172	965.5127	.0045	PIP 36:2	C45H84O16P2Na	[M+Na]+
965.5172	965.5152	.0020	PI 40:6;O	C49H83O14PK	[M+K]+
965.6331	965.6356	.0025	SM 46:5;O6	C51H95N2O10PK	[M+K]+
965.9286	965.9259	.0027	DG O-62:5	C65H120O4	[M+H]+
966.5547	966.5584	.0037	SHexCer 40:1;O6	C46H89NO15SK	[M+K]+
966.6359	966.6349	.0010	PE 50:8	C55H94NO8PK	[M+K]+
966.6359	966.6349	.0010	PE O-50:9;O	C55H94NO8PK	[M+K]+
969.5751	969.5756	.0005	SQDG 46:11	C55H84O12S	[M+H]+
969.5751	969.5732	.0019	SQDG 44:8	C53H86O12SNa	[M+Na]+
970.6169	970.6168	.0001	PT 48:10;O	C55H88NO10P	[M+H]+
970.6169	970.6144	.0025	PT 46:7;O	C53H90NO10PNa	[M+Na]+
970.6169	970.6145	.0024	IPC 44:3;O3	C50H94NO12PK	[M+K]+
971.6833	971.6864	.0031	PA O-56:11	C59H97O7PNa	[M+Na]+
971.6833	971.6825	.0008	SM 46:2;O6	C51H101N2O10PK	[M+K]+
972.6865	972.6817	.0048	PC O-50:11	C58H96NO7PNa	[M+Na]+
972.6865	972.6818	.0047	PE 50:5	C55H100NO8PK	[M+K]+
972.6865	972.6818	.0047	PE O-50:6;O	C55H100NO8PK	[M+K]+
974.5500	974.5518	.0018	PS 48:12;O	C54H82NO11PNa	[M+Na]+
974.6378	974.6363	.0015	SHexCer 44:1;O3	C50H97NO12SK	[M+K]+
974.6378	974.6399	.0021	PE O-52:11	C57H94NO7PK	[M+K]+
977.5778	977.5750	.0028	PI 44:9;O	C53H85O14P	[M+H]+
979.5858	979.5906	.0048	PI 44:8;O	C53H87O14P	[M+H]+
979.5858	979.5882	.0024	PI 42:5;O	C51H89O14PNa	[M+Na]+
980.5914	980.5917	.0003	Hex2Cer 38:5;O5	C50H87NO16Na	[M+Na]+
981.8925	981.8975	.0050	DG O-60:2	C63H122O4K	[M+K]+
982.6115	982.6144	.0029	PS 48:8;O	C54H90NO11PNa	[M+Na]+
982.6115	982.6074	.0041	Hex2Cer 38:4;O5	C50H89NO16Na	[M+Na]+
983.9094	983.9131	.0037	DG O-60:1	C63H124O4K	[M+K]+
984.6535	984.6570	.0035	SHexCer 46:2;O2	C52H99NO11SK	[M+K]+
985.9068	985.9035	.0033	SM 54:0;O2	C59H121N2O6P	[M+H]+
986.6051	986.6036	.0015	PE 52:12	C57H90NO8PK	[M+K]+
986.6051	986.6094	.0043	IPC 44:3;O4	C50H94NO13PK	[M+K]+
989.6821	989.6842	.0021	TG 56:8;O3	C59H98O9K	[M+K]+
989.9138	989.9107	.0031	DG 60:2;O2	C63H120O7	[M+H]+
989.9138	989.9107	.0031	TG 60:1;O	C63H120O7	[M+H]+
989.9138	989.9107	.0031	TG O-60:2;O2	C63H120O7	[M+H]+
990.5198	990.5162	.0036	MIPC 34:4;O4	C46H82NO18PNa	[M+Na]+
991.5306	991.5307	.0001	PIP 40:6	C49H84O16P2	[M+H]+
991.5306	991.5283	.0023	PIP 38:3	C47H86O16P2Na	[M+Na]+
991.5306	991.5309	.0003	PI 42:7;O	C51H85O14PK	[M+K]+
992.6735	992.6739	.0004	PE 54:12;O	C59H94NO9P	[M+H]+
992.6735	992.6739	.0004	PT O-52:12	C59H94NO10P	[M+H]+
992.6735	992.6703	.0032	SHexCer 46:3;O5	C52H97NO14S	[M+H]+
992.6735	992.6715	.0020	PE 52:9;O	C57H96NO9PNa	[M+Na]+
992.6735	992.6715	.0020	PT O-50:9	C57H96NO10PNa	[M+Na]+
992.6735	992.6774	.0039	IPC 44:0;O5	C50H100NO14PNa	[M+Na]+
992.6735	992.6716	.0019	CerP 54:5;O6	C54H100NO10PK	[M+K]+
992.6735	992.6716	.0019	PS 48:3	C54H100NO10PK	[M+K]+
992.6735	992.6716	.0019	PS O-48:4;O	C54H100NO10PK	[M+K]+
993.5435	993.5464	.0029	PIP 40:5	C49H86O16P2	[M+H]+
993.5435	993.5440	.0005	PIP 38:2	C47H88O16P2Na	[M+Na]+
993.5435	993.5465	.0030	PI 42:6;O	C51H87O14PK	[M+K]+
994.7185	994.7189	.0004	Hex2Cer 44:5;O2	C56H99NO13	[M+H]+
994.7185	994.7165	.0020	Hex2Cer 42:2;O2	C54H101NO13Na	[M+Na]+	https://lipidmaps.org/resources/tools/chemdb_ontology?abbrev=Hex2Cer 42:2;O2
995.5843	995.5889	.0046	SQDG 46:9	C55H88O12SNa	[M+Na]+
997.5396	997.5413	.0017	PI 44:10;O	C53H83O14PNa	[M+Na]+
1001.5697	1001.5726	.0029	PI 44:8;O	C53H87O14PNa	[M+Na]+
1002.5858	1002.5831	.0027	PS 50:12;O	C56H86NO11PNa	[M+Na]+
1003.5909	1003.5906	.0003	PI 46:10;O	C55H87O14P	[M+H]+
1003.5909	1003.5882	.0027	PI 44:7;O	C53H89O14PNa	[M+Na]+
1003.6632	1003.6634	.0002	PI O-48:9	C57H95O12P	[M+H]+
1003.6632	1003.6610	.0022	PI O-46:6	C55H97O12PNa	[M+Na]+
1003.6632	1003.6635	.0003	MGDG 50:9	C59H96O10K	[M+K]+
1005.4895	1005.4866	.0029	PIP 38:4	C47H84O16P2K	[M+K]+
1007.5005	1007.5023	.0018	PIP 38:3	C47H86O16P2K	[M+K]+
1007.6033	1007.6068	.0035	DGDG 38:4	C53H92O15K	[M+K]+
1007.6033	1007.5985	.0048	PI 44:5	C53H93O13PK	[M+K]+	https://lipidmaps.org/resources/tools/chemdb_ontology?abbrev=PI 44:5
1007.6033	1007.5985	.0048	PI O-44:6;O	C53H93O13PK	[M+K]+
1008.5105	1008.5058	.0047	MIPC 34:3;O4	C46H84NO18PK	[M+K]+
1008.5892	1008.5867	.0025	MIPC 34:0;O6	C46H90NO20P	[M+H]+
1008.5892	1008.5938	.0046	IPC 46:6;O4	C52H92NO13PK	[M+K]+
1008.5892	1008.5843	.0049	SHexCer 46:6;O4	C52H91NO13SK	[M+K]+
1010.6912	1010.6903	.0009	IPC 46:2;O6	C52H100NO15P	[M+H]+
1010.6912	1010.6961	.0049	SHexCer 50:6;O3	C56H99NO12S	[M+H]+
1010.6912	1010.6937	.0025	SHexCer 48:3;O3	C54H101NO12SNa	[M+Na]+
1010.6912	1010.6904	.0008	Hex2Cer 42:2;O2	C54H101NO13K	[M+K]+	https://lipidmaps.org/resources/tools/chemdb_ontology?abbrev=Hex2Cer 42:2;O2
1011.6984	1011.7025	.0041	PG 52:7	C58H101O10PNa	[M+Na]+
1011.6984	1011.7025	.0041	PG O-52:8;O	C58H101O10PNa	[M+Na]+
1012.7065	1012.7060	.0005	IPC 46:1;O6	C52H102NO15P	[M+H]+
1012.7065	1012.7093	.0028	SHexCer 48:2;O3	C54H103NO12SNa	[M+Na]+
1012.7065	1012.7061	.0004	Hex2Cer 42:1;O2	C54H103NO13K	[M+K]+	https://lipidmaps.org/resources/tools/chemdb_ontology?abbrev=Hex2Cer 42:1;O2
1013.5150	1013.5151	.0001	PIP 42:9	C51H82O16P2	[M+H]+
1013.5150	1013.5127	.0023	PIP 40:6	C49H84O16P2Na	[M+Na]+
1013.5150	1013.5152	.0002	PI 44:10;O	C53H83O14PK	[M+K]+
1013.6549	1013.6537	.0012	DGDG 38:1	C53H98O15K	[M+K]+
1014.6589	1014.6546	.0043	SHexCer 48:6;O5	C54H95NO14S	[M+H]+
1014.6589	1014.6617	.0028	IPC 46:3;O5	C52H98NO14PNa	[M+Na]+
1014.6589	1014.6558	.0031	PE 54:12;O	C59H94NO9PNa	[M+Na]+
1014.6589	1014.6558	.0031	PT O-52:12	C59H94NO10PNa	[M+Na]+
1014.6589	1014.6560	.0029	PS 50:6	C56H98NO10PK	[M+K]+
1014.6589	1014.6560	.0029	PS O-50:7;O	C56H98NO10PK	[M+K]+
1016.7797	1016.7808	.0011	PE O-54:4	C59H112NO7PK	[M+K]+
1017.5426	1017.5464	.0038	PIP 42:7	C51H86O16P2	[M+H]+
1017.5426	1017.5440	.0014	PIP 40:4	C49H88O16P2Na	[M+Na]+
1017.5426	1017.5465	.0039	PI 44:8;O	C53H87O14PK	[M+K]+
1017.6830	1017.6814	.0016	TG 62:17;O3	C65H92O9	[M+H]+
1017.6830	1017.6790	.0040	TG 60:14;O3	C63H94O9Na	[M+Na]+
1018.6910	1018.6954	.0044	IPC 48:4;O5	C54H100NO14P	[M+H]+
1018.6910	1018.6930	.0020	IPC 46:1;O5	C52H102NO14PNa	[M+Na]+
1018.6910	1018.6871	.0039	PE 54:10;O	C59H98NO9PNa	[M+Na]+
1018.6910	1018.6871	.0039	PT O-52:10	C59H98NO10PNa	[M+Na]+
1018.6910	1018.6873	.0037	PS 50:4	C56H102NO10PK	[M+K]+
1018.6910	1018.6873	.0037	PS O-50:5;O	C56H102NO10PK	[M+K]+
1018.6910	1018.6955	.0045	HexCer 50:5;O6	C56H101NO12K	[M+K]+
1019.5593	1019.5620	.0027	PIP 42:6	C51H88O16P2	[M+H]+
1019.5593	1019.5596	.0003	PIP 40:3	C49H90O16P2Na	[M+Na]+
1019.5593	1019.5622	.0029	PI 44:7;O	C53H89O14PK	[M+K]+
1019.8468	1019.8426	.0042	DG 66:13	C69H110O5	[M+H]+
1019.8468	1019.8426	.0042	DG O-66:14;O	C69H110O5	[M+H]+
1019.8468	1019.8426	.0042	TG O-66:13	C69H110O5	[M+H]+
1019.8468	1019.8491	.0023	SM 54:2;O3	C59H117N2O7PNa	[M+Na]+
1021.4819	1021.4814	.0005	PIP2 36:3	C45H83O19P3	[M+H]+
1021.4819	1021.4790	.0029	PIP2 34:0	C43H85O19P3Na	[M+Na]+
1021.4819	1021.4815	.0004	PIP 38:4;O	C47H84O17P2K	[M+K]+
1022.8557	1022.8511	.0046	PE 56:3	C61H116NO8P	[M+H]+
1022.8557	1022.8511	.0046	PE O-56:4;O	C61H116NO8P	[M+H]+
1025.5719	1025.5726	.0007	PI 46:10;O	C55H87O14PNa	[M+Na]+
1033.6213	1033.6224	.0011	DGDG 40:5	C55H94O15K	[M+K]+
1036.8325	1036.8304	.0021	PE 56:4;O	C61H114NO9P	[M+H]+
1036.8325	1036.8304	.0021	PT O-54:4	C61H114NO10P	[M+H]+
1036.8325	1036.8280	.0045	PE 54:1;O	C59H116NO9PNa	[M+Na]+
1036.8325	1036.8280	.0045	PT O-52:1	C59H116NO10PNa	[M+Na]+
1037.5108	1037.5151	.0043	PIP 44:11	C53H82O16P2	[M+H]+
1037.5108	1037.5127	.0019	PIP 42:8	C51H84O16P2Na	[M+Na]+
1037.5108	1037.5152	.0044	PI 46:12;O	C55H83O14PK	[M+K]+
1037.6478	1037.6455	.0023	PI 46:4	C55H99O13PK	[M+K]+
1037.6478	1037.6455	.0023	PI O-46:5;O	C55H99O13PK	[M+K]+
1039.6669	1039.6634	.0036	TG 62:17;O3	C65H92O9Na	[M+Na]+
1039.6669	1039.6694	.0025	DGDG 40:2	C55H100O15K	[M+K]+
1041.5400	1041.5440	.0040	PIP 42:6	C51H88O16P2Na	[M+Na]+
1045.4782	1045.4814	.0032	PIP2 38:5	C47H83O19P3	[M+H]+
1045.4782	1045.4790	.0008	PIP2 36:2	C45H85O19P3Na	[M+Na]+
1045.4782	1045.4815	.0033	PIP 40:6;O	C49H84O17P2K	[M+K]+
1046.5577	1046.5578	.0001	MIPC 38:4;O3	C50H90NO17PK	[M+K]+
1048.5690	1048.5734	.0044	MIPC 38:3;O3	C50H92NO17PK	[M+K]+
1049.5698	1049.5726	.0028	PI 48:12;O	C57H87O14PNa	[M+Na]+
1056.6466	1056.6513	.0047	IPC 48:4;O5	C54H100NO14PK	[M+K]+
1056.6466	1056.6418	.0048	SHexCer 48:4;O5	C54H99NO14SK	[M+K]+
1061.4505	1061.4530	.0025	PIP2 36:2	C45H85O19P3K	[M+K]+
1061.6543	1061.6537	.0006	DGDG 42:5	C57H98O15K	[M+K]+
1062.7632	1062.7651	.0019	PE O-58:9	C63H110NO7PK	[M+K]+
1064.7801	1064.7808	.0007	PE O-58:8	C63H112NO7PK	[M+K]+
1065.5407	1065.5440	.0033	PIP 44:8	C53H88O16P2Na	[M+Na]+
1067.6974	1067.6947	.0028	TG 64:17;O3	C67H96O9Na	[M+Na]+
1067.6974	1067.7007	.0033	DGDG 42:2	C57H104O15K	[M+K]+
1067.6974	1067.6924	.0050	PI 48:3	C57H105O13PK	[M+K]+
1067.6974	1067.6924	.0050	PI O-48:4;O	C57H105O13PK	[M+K]+
1088.7674	1088.7654	.0020	PC 56:10;O	C64H108NO9PNa	[M+Na]+
1088.7674	1088.7654	.0020	PS O-58:10	C64H108NO9PNa	[M+Na]+
1088.7674	1088.7655	.0019	PT 54:4	C61H112NO10PK	[M+K]+
1088.7674	1088.7655	.0019	PT O-54:5;O	C61H112NO10PK	[M+K]+
1097.4181	1097.4165	.0016	PIP3 36:5	C45H80O22P4	[M+H]+
1097.4181	1097.4140	.0041	PIP3 34:2	C43H82O22P4Na	[M+Na]+
1097.4181	1097.4166	.0015	PIP2 38:6;O	C47H81O20P3K	[M+K]+
599.3138	599.3110	.0028	LPA 26:3;O	C29H53O8PK	[M+K]+
599.3138	599.3110	.0028	PA 26:2	C29H53O8PK	[M+K]+
599.3138	599.3110	.0028	PA O-26:3;O	C29H53O8PK	[M+K]+
599.3138	599.3110	.0028	PEth 24:2	C29H53O8PK	[M+K]+
599.5044	599.5034	.0010	CE 12:1;O2	C39H66O4	[M+H]+
599.5044	599.5034	.0010	DG O-36:6	C39H66O4	[M+H]+
599.5044	599.5010	.0034	DG O-34:3	C37H68O4Na	[M+Na]+	https://lipidmaps.org/resources/tools/chemdb_ontology?abbrev=DG O-34:3
599.5044	599.5010	.0034	MG 34:3	C37H68O4Na	[M+Na]+
599.5044	599.5010	.0034	MG O-34:4;O	C37H68O4Na	[M+Na]+
601.3237	601.3219	.0019	ST 24:1;O6;GlcA	C30H48O12	[M+H]+
601.3237	601.3219	.0019	ST 24:2;O7;Hex	C30H48O12	[M+H]+
601.3237	601.3266	.0029	LPA 26:2;O	C29H55O8PK	[M+K]+
601.3237	601.3266	.0029	PA 26:1	C29H55O8PK	[M+K]+	https://lipidmaps.org/resources/tools/chemdb_ontology?abbrev=PA 26:1
601.3237	601.3266	.0029	PA O-26:2;O	C29H55O8PK	[M+K]+
601.3237	601.3266	.0029	PEth 24:1	C29H55O8PK	[M+K]+
602.2046	602.2030	.0016	ST 26:7;O8;T	C28H37NO10SNa	[M+Na]+
602.2046	602.1998	.0048	ST 20:5;O6;HexNAc	C28H37NO11K	[M+K]+
602.3239	602.3217	.0022	LPE 26:7	C31H50NO7PNa	[M+Na]+
602.3239	602.3217	.0022	PE O-26:7	C31H50NO7PNa	[M+Na]+
602.3239	602.3219	.0020	CerP 28:2;O4	C28H54NO8PK	[M+K]+
602.3239	602.3219	.0020	LPC 20:2;O	C28H54NO8PK	[M+K]+
602.3239	602.3219	.0020	LPS O-22:2	C28H54NO8PK	[M+K]+
602.3239	602.3219	.0020	PC 20:1	C28H54NO8PK	[M+K]+	https://lipidmaps.org/resources/tools/chemdb_ontology?abbrev=PC 20:1
602.3239	602.3219	.0020	PC O-20:2;O	C28H54NO8PK	[M+K]+
602.3239	602.3276	.0037	NAT 30:6;O	C32H53NO5SK	[M+K]+
602.3239	602.3276	.0037	ST 30:3;O3;T	C32H53NO5SK	[M+K]+
603.3258	603.3293	.0035	BMP 24:4	C30H51O10P	[M+H]+
603.3258	603.3293	.0035	LPG 24:5;O	C30H51O10P	[M+H]+
603.3258	603.3293	.0035	PG 24:4	C30H51O10P	[M+H]+
603.3258	603.3293	.0035	PG O-24:5;O	C30H51O10P	[M+H]+
603.3258	603.3269	.0011	BMP 22:1	C28H53O10PNa	[M+Na]+
603.3258	603.3269	.0011	LPG 22:2;O	C28H53O10PNa	[M+Na]+
603.3258	603.3269	.0011	PG 22:1	C28H53O10PNa	[M+Na]+
603.3258	603.3269	.0011	PG O-22:2;O	C28H53O10PNa	[M+Na]+
603.3258	603.3292	.0034	TG 32:9;O	C35H48O7Na	[M+Na]+
603.3258	603.3294	.0036	ST 26:1;O2;GlcA	C32H52O8K	[M+K]+
603.3258	603.3294	.0036	ST 26:2;O3;Hex	C32H52O8K	[M+K]+
603.5358	603.5347	.0011	DG O-36:4	C39H70O4	[M+H]+	https://lipidmaps.org/resources/tools/chemdb_ontology?abbrev=DG O-36:4
603.5358	603.5323	.0035	DG O-34:1	C37H72O4Na	[M+Na]+	https://lipidmaps.org/resources/tools/chemdb_ontology?abbrev=DG O-34:1
603.5358	603.5323	.0035	MG 34:1	C37H72O4Na	[M+Na]+
603.5358	603.5323	.0035	MG O-34:2;O	C37H72O4Na	[M+Na]+
604.2024	604.1977	.0047	ST 26:6;O7;T	C28H39NO9SK	[M+K]+
604.6013	604.6027	.0014	Cer 40:2;O	C40H77NO2	[M+H]+
605.5489	605.5503	.0014	DG O-36:3	C39H72O4	[M+H]+
605.5489	605.5479	.0010	DG O-34:0	C37H74O4Na	[M+Na]+
605.5489	605.5479	.0010	MG 34:0	C37H74O4Na	[M+Na]+
605.5489	605.5479	.0010	MG O-34:1;O	C37H74O4Na	[M+Na]+
606.2360	606.2343	.0017	ST 26:5;O8;T	C28H41NO10SNa	[M+Na]+
606.2360	606.2311	.0049	ST 20:3;O6;HexNAc	C28H41NO11K	[M+K]+
606.2978	606.3014	.0036	PS 20:0;O	C26H50NO11PNa	[M+Na]+
606.2978	606.2956	.0022	CerP 30:6;O3	C30H50NO7PK	[M+K]+
606.2978	606.2956	.0022	LPC 22:6	C30H50NO7PK	[M+K]+	https://lipidmaps.org/resources/tools/chemdb_ontology?abbrev=LPC 22:6
606.2978	606.2956	.0022	PC O-22:6	C30H50NO7PK	[M+K]+
606.4142	606.4129	.0013	LPE 26:2;O	C31H60NO8P	[M+H]+
606.4142	606.4129	.0013	LPT O-24:2	C31H60NO10P	[M+H]+
606.4142	606.4129	.0013	PE 26:1	C31H60NO8P	[M+H]+	https://lipidmaps.org/resources/tools/chemdb_ontology?abbrev=PE 26:1
606.4142	606.4129	.0013	PE O-26:2;O	C31H60NO8P	[M+H]+
606.4142	606.4130	.0012	CAR 26:2;O2	C33H61NO6K	[M+K]+
608.2325	608.2290	.0035	ST 26:4;O7;T	C28H43NO9SK	[M+K]+
608.2982	608.2959	.0023	LPT 22:5	C29H48NO10PNa	[M+Na]+
608.2982	608.2959	.0023	LPT O-22:6;O	C29H48NO10PNa	[M+Na]+
608.2982	608.2959	.0023	PE 24:5;O	C29H48NO9PNa	[M+Na]+
608.2982	608.2959	.0023	PT O-22:5	C29H48NO10PNa	[M+Na]+
608.2982	608.2960	.0022	LPS 20:0;O	C26H52NO10PK	[M+K]+
608.2982	608.2960	.0022	PS O-20:0;O	C26H52NO10PK	[M+K]+
608.2982	608.3018	.0036	NAT 28:5;O3	C30H51NO7SK	[M+K]+
608.2982	608.3018	.0036	ST 28:2;O5;T	C30H51NO7SK	[M+K]+
608.3676	608.3711	.0035	LPE 28:7	C33H54NO7P	[M+H]+
608.3676	608.3711	.0035	PE O-28:7	C33H54NO7P	[M+H]+
608.3676	608.3687	.0011	LPE 26:4	C31H56NO7PNa	[M+Na]+
608.3676	608.3687	.0011	LPE O-26:5;O	C31H56NO7PNa	[M+Na]+
608.3676	608.3687	.0011	PE O-26:4	C31H56NO7PNa	[M+Na]+
608.3676	608.3712	.0036	CAR 28:7;O	C35H55NO5K	[M+K]+
608.4662	608.4650	.0012	CerP 32:0;O3	C32H66NO7P	[M+H]+
608.4662	608.4650	.0012	LPC 24:0	C32H66NO7P	[M+H]+	https://lipidmaps.org/resources/tools/chemdb_ontology?abbrev=LPC 24:0
608.4662	608.4650	.0012	LPC O-24:1;O	C32H66NO7P	[M+H]+
608.4662	608.4650	.0012	PC O-24:0	C32H66NO7P	[M+H]+
608.4662	608.4707	.0045	NAT 34:4	C36H65NO4S	[M+H]+
608.4662	608.4649	.0013	CAR 30:5	C37H63NO4Na	[M+Na]+
608.4662	608.4683	.0021	NAT 32:1	C34H67NO4SNa	[M+Na]+
608.4662	608.4651	.0011	Cer 34:1;O4	C34H67NO5K	[M+K]+	https://lipidmaps.org/resources/tools/chemdb_ontology?abbrev=Cer 34:1;O4
608.4662	608.4651	.0011	NAE 32:1;O3	C34H67NO5K	[M+K]+
610.3272	610.3269	.0003	CerP 30:4;O3	C30H54NO7PK	[M+K]+
610.3272	610.3269	.0003	LPC 22:4	C30H54NO7PK	[M+K]+	https://lipidmaps.org/resources/tools/chemdb_ontology?abbrev=LPC 22:4
610.3272	610.3269	.0003	LPC O-22:5;O	C30H54NO7PK	[M+K]+
610.3272	610.3269	.0003	PC O-22:4	C30H54NO7PK	[M+K]+
610.3712	610.3715	.0003	LPT 22:1;O	C29H56NO10P	[M+H]+
610.3712	610.3715	.0003	PT 22:0	C29H56NO10P	[M+H]+
610.3712	610.3715	.0003	PT O-22:1;O	C29H56NO10P	[M+H]+
610.3712	610.3738	.0026	ST 28:6;O2;HexNAc	C36H51NO7	[M+H]+
610.3712	610.3714	.0002	DGTA 24:6	C34H53NO7Na	[M+Na]+
610.3712	610.3714	.0002	DGTS 24:6	C34H53NO7Na	[M+Na]+
610.3712	610.3714	.0002	ST 26:3;O2;HexNAc	C34H53NO7Na	[M+Na]+
610.3712	610.3716	.0004	CAR 24:2;O4	C31H57NO8K	[M+K]+
613.3448	613.3476	.0028	LPG 24:3	C30H55O9PNa	[M+Na]+
613.3448	613.3476	.0028	LPG O-24:4;O	C30H55O9PNa	[M+Na]+
613.3448	613.3476	.0028	PG O-24:3	C30H55O9PNa	[M+Na]+
614.3245	614.3219	.0026	LPE 24:3;O	C29H54NO8PK	[M+K]+
614.3245	614.3219	.0026	LPT O-22:3	C29H54NO10PK	[M+K]+
614.3245	614.3219	.0026	PE 24:2	C29H54NO8PK	[M+K]+
614.3245	614.3219	.0026	PE O-24:3;O	C29H54NO8PK	[M+K]+
614.3466	614.3452	.0014	LPT 24:5	C31H52NO10P	[M+H]+
614.3466	614.3452	.0014	LPT O-24:6;O	C31H52NO10P	[M+H]+
614.3466	614.3452	.0014	PE 26:5;O	C31H52NO9P	[M+H]+
614.3466	614.3452	.0014	PT O-24:5	C31H52NO10P	[M+H]+
614.3466	614.3452	.0014	ST 28:7;O;HexNAc	C36H49NO6Na	[M+Na]+
614.3466	614.3428	.0038	LPT 22:2	C29H54NO10PNa	[M+Na]+
614.3466	614.3428	.0038	LPT O-22:3;O	C29H54NO10PNa	[M+Na]+
614.3466	614.3428	.0038	PE 24:2;O	C29H54NO9PNa	[M+Na]+
614.3466	614.3428	.0038	PT O-22:2	C29H54NO10PNa	[M+Na]+
614.3466	614.3454	.0012	CAR 26:6;O3	C33H53NO7K	[M+K]+
614.3466	614.3487	.0021	NAT 28:2;O3	C30H57NO7SK	[M+K]+
614.3798	614.3816	.0018	CerP 32:5;O4	C32H56NO8P	[M+H]+
614.3798	614.3816	.0018	LPC 24:5;O	C32H56NO8P	[M+H]+
614.3798	614.3816	.0018	LPS O-26:5	C32H56NO8P	[M+H]+
614.3798	614.3816	.0018	PC 24:4	C32H56NO8P	[M+H]+
614.3798	614.3816	.0018	PC O-24:5;O	C32H56NO8P	[M+H]+
614.3798	614.3792	.0006	CerP 30:2;O4	C30H58NO8PNa	[M+Na]+
614.3798	614.3792	.0006	LPC 22:2;O	C30H58NO8PNa	[M+Na]+
614.3798	614.3792	.0006	LPS O-24:2	C30H58NO8PNa	[M+Na]+
614.3798	614.3792	.0006	PC 22:1	C30H58NO8PNa	[M+Na]+	https://lipidmaps.org/resources/tools/chemdb_ontology?abbrev=PC 22:1
614.3798	614.3792	.0006	PC O-22:2;O	C30H58NO8PNa	[M+Na]+
614.3798	614.3817	.0019	Cer 34:6;O5	C34H57NO6K	[M+K]+
614.3798	614.3817	.0019	NAE 32:6;O4	C34H57NO6K	[M+K]+
614.3798	614.3817	.0019	ST 26:1;O;HexNAc	C34H57NO6K	[M+K]+
615.3500	615.3528	.0028	TG 32:8;O3	C35H50O9	[M+H]+
615.3500	615.3504	.0004	TG 30:5;O3	C33H52O9Na	[M+Na]+
615.4756	615.4748	.0008	LPA O-32:3	C35H67O6P	[M+H]+
615.4756	615.4724	.0032	LPA O-30:0	C33H69O6PNa	[M+Na]+
615.4756	615.4749	.0007	DG O-34:3	C37H68O4K	[M+K]+	https://lipidmaps.org/resources/tools/chemdb_ontology?abbrev=DG O-34:3
615.4756	615.4749	.0007	MG 34:3	C37H68O4K	[M+K]+
615.4756	615.4749	.0007	MG O-34:4;O	C37H68O4K	[M+K]+
616.3366	616.3327	.0039	ST 22:1;O7;HexNAc	C30H49NO12	[M+H]+
616.3366	616.3375	.0009	LPE 24:2;O	C29H56NO8PK	[M+K]+
616.3366	616.3375	.0009	LPT O-22:2	C29H56NO10PK	[M+K]+
616.3366	616.3375	.0009	PE 24:1	C29H56NO8PK	[M+K]+
616.3366	616.3375	.0009	PE O-24:2;O	C29H56NO8PK	[M+K]+
617.3433	617.3449	.0016	ST 30:6;O;GlcA	C36H50O7Na	[M+Na]+
617.3433	617.3449	.0016	ST 30:7;O2;Hex	C36H50O7Na	[M+Na]+
617.3433	617.3450	.0017	TG 30:4;O2	C33H54O8K	[M+K]+
617.3433	617.3450	.0017	TG O-30:5;O3	C33H54O8K	[M+K]+
618.3182	618.3166	.0016	LPE 26:7;O	C31H50NO8PNa	[M+Na]+
618.3182	618.3166	.0016	PE 26:6	C31H50NO8PNa	[M+Na]+
618.3182	618.3166	.0016	PE O-26:7;O	C31H50NO8PNa	[M+Na]+
618.3182	618.3168	.0014	CerP 28:2;O5	C28H54NO9PK	[M+K]+
618.3182	618.3168	.0014	LPS 22:1	C28H54NO9PK	[M+K]+	https://lipidmaps.org/resources/tools/chemdb_ontology?abbrev=LPS 22:1
618.3182	618.3168	.0014	LPS O-22:2;O	C28H54NO9PK	[M+K]+
618.3182	618.3168	.0014	PC 20:1;O	C28H54NO9PK	[M+K]+	https://lipidmaps.org/resources/tools/chemdb_ontology?abbrev=PC 20:1;O
618.3182	618.3168	.0014	PS O-22:1	C28H54NO9PK	[M+K]+
618.3182	618.3225	.0043	NAT 30:6;O2	C32H53NO6SK	[M+K]+
618.3182	618.3225	.0043	ST 30:3;O4;T	C32H53NO6SK	[M+K]+
619.3170	619.3147	.0023	ST 30:2;O8;S	C30H50O11S	[M+H]+
619.3170	619.3218	.0048	BMP 22:1;O	C28H53O11PNa	[M+Na]+
619.3170	619.3218	.0048	PG 22:1;O	C28H53O11PNa	[M+Na]+
620.3918	620.3922	.0004	LPT 24:2	C31H58NO10P	[M+H]+
620.3918	620.3922	.0004	LPT O-24:3;O	C31H58NO10P	[M+H]+
620.3918	620.3922	.0004	PE 26:2;O	C31H58NO9P	[M+H]+
620.3918	620.3922	.0004	PT O-24:2	C31H58NO10P	[M+H]+
620.3918	620.3946	.0028	ST 30:7;O;HexNAc	C38H53NO6	[M+H]+
620.3918	620.3922	.0004	ST 28:4;O;HexNAc	C36H55NO6Na	[M+Na]+
620.3918	620.3898	.0020	LPT O-22:0;O	C29H60NO10PNa	[M+Na]+
620.3918	620.3923	.0005	CAR 26:3;O3	C33H59NO7K	[M+K]+
620.5966	620.5976	.0010	Cer 40:2;O2	C40H77NO3	[M+H]+	https://lipidmaps.org/resources/tools/chemdb_ontology?abbrev=Cer 40:2;O2
622.3827	622.3867	.0040	LPC 26:7	C34H56NO7P	[M+H]+
622.3827	622.3867	.0040	PC O-26:7	C34H56NO7P	[M+H]+
622.3827	622.3843	.0016	CerP 32:4;O3	C32H58NO7PNa	[M+Na]+
622.3827	622.3843	.0016	LPC 24:4	C32H58NO7PNa	[M+Na]+
622.3827	622.3843	.0016	LPC O-24:5;O	C32H58NO7PNa	[M+Na]+
622.3827	622.3843	.0016	PC O-24:4	C32H58NO7PNa	[M+Na]+
622.4089	622.4078	.0011	LPT 24:1	C31H60NO10P	[M+H]+
622.4089	622.4078	.0011	LPT O-24:2;O	C31H60NO10P	[M+H]+
622.4089	622.4078	.0011	PE 26:1;O	C31H60NO9P	[M+H]+
622.4089	622.4078	.0011	PT O-24:1	C31H60NO10P	[M+H]+
622.4089	622.4102	.0013	ST 30:6;O;HexNAc	C38H55NO6	[M+H]+
622.4089	622.4078	.0011	ST 28:3;O;HexNAc	C36H57NO6Na	[M+Na]+
622.4089	622.4080	.0009	CAR 26:2;O3	C33H61NO7K	[M+K]+
624.3875	624.3871	.0004	CerP 30:2;O6	C30H58NO10P	[M+H]+
624.3875	624.3871	.0004	LPS 24:1;O	C30H58NO10P	[M+H]+
624.3875	624.3871	.0004	PS 24:0	C30H58NO10P	[M+H]+	https://lipidmaps.org/resources/tools/chemdb_ontology?abbrev=PS 24:0
624.3875	624.3871	.0004	PS O-24:1;O	C30H58NO10P	[M+H]+
624.3875	624.3871	.0004	CAR 28:7;O3	C35H55NO7Na	[M+Na]+
624.3875	624.3904	.0029	NAT 30:3;O3	C32H59NO7SNa	[M+Na]+
624.3875	624.3904	.0029	ST 30:0;O5;T	C32H59NO7SNa	[M+Na]+
624.3875	624.3872	.0003	DGCC 22:1	C32H59NO8K	[M+K]+
625.5162	625.5190	.0028	CE 14:2;O2	C41H68O4	[M+H]+
625.5162	625.5190	.0028	DG O-38:7	C41H68O4	[M+H]+
625.5162	625.5166	.0004	DG O-36:4	C39H70O4Na	[M+Na]+	https://lipidmaps.org/resources/tools/chemdb_ontology?abbrev=DG O-36:4
626.4025	626.4028	.0003	CerP 30:1;O6	C30H60NO10P	[M+H]+
626.4025	626.4028	.0003	LPS 24:0;O	C30H60NO10P	[M+H]+
626.4025	626.4028	.0003	PS O-24:0;O	C30H60NO10P	[M+H]+
626.4025	626.4027	.0002	CAR 28:6;O3	C35H57NO7Na	[M+Na]+
626.4025	626.4061	.0036	NAT 30:2;O3	C32H61NO7SNa	[M+Na]+
626.4025	626.4029	.0004	DGCC 22:0	C32H61NO8K	[M+K]+
628.3373	628.3374	.0001	PE O-28:8	C33H52NO7PNa	[M+Na]+
628.3373	628.3375	.0002	CerP 30:3;O4	C30H56NO8PK	[M+K]+
628.3373	628.3375	.0002	LPC 22:3;O	C30H56NO8PK	[M+K]+
628.3373	628.3375	.0002	LPS O-24:3	C30H56NO8PK	[M+K]+
628.3373	628.3375	.0002	PC 22:2	C30H56NO8PK	[M+K]+
628.3373	628.3375	.0002	PC O-22:3;O	C30H56NO8PK	[M+K]+
628.3939	628.3973	.0034	LPE 28:5;O	C33H58NO8P	[M+H]+
628.3939	628.3973	.0034	LPT O-26:5	C33H58NO10P	[M+H]+
628.3939	628.3973	.0034	PE 28:4	C33H58NO8P	[M+H]+
628.3939	628.3973	.0034	PE O-28:5;O	C33H58NO8P	[M+H]+
628.3939	628.3949	.0010	LPE 26:2;O	C31H60NO8PNa	[M+Na]+
628.3939	628.3949	.0010	LPT O-24:2	C31H60NO10PNa	[M+Na]+
628.3939	628.3949	.0010	PE 26:1	C31H60NO8PNa	[M+Na]+	https://lipidmaps.org/resources/tools/chemdb_ontology?abbrev=PE 26:1
628.3939	628.3949	.0010	PE O-26:2;O	C31H60NO8PNa	[M+Na]+
628.3939	628.3974	.0035	CAR 28:5;O2	C35H59NO6K	[M+K]+
628.6013	628.6027	.0014	Cer 42:4;O	C42H77NO2	[M+H]+
628.6013	628.6003	.0010	Cer 40:1;O	C40H79NO2Na	[M+Na]+	https://lipidmaps.org/resources/tools/chemdb_ontology?abbrev=Cer 40:1;O
629.3221	629.3214	.0007	PA 30:7	C33H51O8PNa	[M+Na]+
629.3221	629.3214	.0007	PA O-30:8;O	C33H51O8PNa	[M+Na]+
629.3221	629.3214	.0007	PEth 28:7	C33H51O8PNa	[M+Na]+
629.3221	629.3215	.0006	LPG 24:3	C30H55O9PK	[M+K]+
629.3221	629.3215	.0006	LPG O-24:4;O	C30H55O9PK	[M+K]+
629.3221	629.3215	.0006	PG O-24:3	C30H55O9PK	[M+K]+
629.3598	629.3579	.0019	LPA 28:2;O	C31H59O8PK	[M+K]+
629.3598	629.3579	.0019	PA 28:1	C31H59O8PK	[M+K]+	https://lipidmaps.org/resources/tools/chemdb_ontology?abbrev=PA 28:1
629.3598	629.3579	.0019	PA O-28:2;O	C31H59O8PK	[M+K]+
629.3598	629.3579	.0019	PEth 26:1	C31H59O8PK	[M+K]+
630.3273	630.3273	.0000	ST 26:6;O5;HexNAc	C34H47NO10	[M+H]+
630.3273	630.3249	.0024	ST 24:3;O5;HexNAc	C32H49NO10Na	[M+Na]+
630.6186	630.6183	.0003	Cer 42:3;O	C42H79NO2	[M+H]+
630.6186	630.6159	.0027	Cer 40:0;O	C40H81NO2Na	[M+Na]+	https://lipidmaps.org/resources/tools/chemdb_ontology?abbrev=Cer 40:0;O
631.3568	631.3606	.0038	BMP 26:4	C32H55O10P	[M+H]+
631.3568	631.3606	.0038	LPG 26:5;O	C32H55O10P	[M+H]+
631.3568	631.3606	.0038	PG 26:4	C32H55O10P	[M+H]+
631.3568	631.3606	.0038	PG O-26:5;O	C32H55O10P	[M+H]+
631.3568	631.3582	.0014	BMP 24:1	C30H57O10PNa	[M+Na]+
631.3568	631.3582	.0014	LPG 24:2;O	C30H57O10PNa	[M+Na]+
631.3568	631.3582	.0014	PG 24:1	C30H57O10PNa	[M+Na]+
631.3568	631.3582	.0014	PG O-24:2;O	C30H57O10PNa	[M+Na]+
631.3568	631.3605	.0037	TG 34:9;O	C37H52O7Na	[M+Na]+
631.3568	631.3607	.0039	ST 28:1;O2;GlcA	C34H56O8K	[M+K]+
631.3568	631.3607	.0039	ST 28:2;O3;Hex	C34H56O8K	[M+K]+	https://lipidmaps.org/resources/tools/chemdb_ontology?abbrev=ST 28:2;O3;Hex
632.3577	632.3558	.0019	LPT 24:4;O	C31H54NO10P	[M+H]+
632.3577	632.3558	.0019	PT 24:3	C31H54NO10P	[M+H]+
632.3577	632.3558	.0019	PT O-24:4;O	C31H54NO10P	[M+H]+
632.3577	632.3558	.0019	ST 28:6;O2;HexNAc	C36H51NO7Na	[M+Na]+
632.3577	632.3534	.0043	LPT 22:1;O	C29H56NO10PNa	[M+Na]+
632.3577	632.3534	.0043	PT 22:0	C29H56NO10PNa	[M+Na]+
632.3577	632.3534	.0043	PT O-22:1;O	C29H56NO10PNa	[M+Na]+
632.3577	632.3593	.0016	NAT 28:1;O4	C30H59NO8SK	[M+K]+
632.3577	632.3559	.0018	CAR 26:5;O4	C33H55NO8K	[M+K]+
632.6347	632.6340	.0007	Cer 42:2;O	C42H81NO2	[M+H]+	https://lipidmaps.org/resources/tools/chemdb_ontology?abbrev=Cer 42:2;O
633.5806	633.5816	.0010	DG O-38:3	C41H76O4	[M+H]+
633.5806	633.5792	.0014	DG O-36:0	C39H78O4Na	[M+Na]+
634.3109	634.3115	.0006	LPT 24:6	C31H50NO10PNa	[M+Na]+
634.3109	634.3115	.0006	PE 26:6;O	C31H50NO9PNa	[M+Na]+
634.3109	634.3115	.0006	PT O-24:6	C31H50NO10PNa	[M+Na]+
634.3109	634.3117	.0008	CerP 28:2;O6	C28H54NO10PK	[M+K]+
634.3109	634.3117	.0008	LPS 22:1;O	C28H54NO10PK	[M+K]+
634.3109	634.3117	.0008	PS 22:0	C28H54NO10PK	[M+K]+
634.3109	634.3117	.0008	PS O-22:1;O	C28H54NO10PK	[M+K]+
634.4441	634.4442	.0001	LPE 28:2;O	C33H64NO8P	[M+H]+
634.4441	634.4442	.0001	LPT O-26:2	C33H64NO10P	[M+H]+
634.4441	634.4442	.0001	PE 28:1	C33H64NO8P	[M+H]+	https://lipidmaps.org/resources/tools/chemdb_ontology?abbrev=PE 28:1
634.4441	634.4442	.0001	PE O-28:2;O	C33H64NO8P	[M+H]+
634.4441	634.4443	.0002	CAR 28:2;O2	C35H65NO6K	[M+K]+
635.3164	635.3191	.0027	TG 32:9;O3	C35H48O9Na	[M+Na]+
635.3164	635.3192	.0028	ST 26:1;O4;GlcA	C32H52O10K	[M+K]+
635.3164	635.3192	.0028	ST 26:2;O5;Hex	C32H52O10K	[M+K]+
636.4266	636.4292	.0026	NAT 34:6;O2	C36H61NO6S	[M+H]+
636.4266	636.4235	.0031	CerP 32:2;O5	C32H62NO9P	[M+H]+
636.4266	636.4235	.0031	LPS 26:1	C32H62NO9P	[M+H]+
636.4266	636.4235	.0031	LPS O-26:2;O	C32H62NO9P	[M+H]+
636.4266	636.4235	.0031	PC 24:1;O	C32H62NO9P	[M+H]+
636.4266	636.4235	.0031	PS O-26:1	C32H62NO9P	[M+H]+
636.4266	636.4268	.0002	NAT 32:3;O2	C34H63NO6SNa	[M+Na]+
636.4266	636.4235	.0031	CAR 30:7;O2	C37H59NO6Na	[M+Na]+
636.4266	636.4236	.0030	Cer 34:3;O6	C34H63NO7K	[M+K]+
636.4266	636.4236	.0030	DGTA 24:1	C34H63NO7K	[M+K]+
636.4266	636.4236	.0030	DGTS 24:1	C34H63NO7K	[M+K]+
636.4610	636.4599	.0011	LPE 28:1;O	C33H66NO8P	[M+H]+
636.4610	636.4599	.0011	LPT O-26:1	C33H66NO10P	[M+H]+
636.4610	636.4599	.0011	PE 28:0	C33H66NO8P	[M+H]+	https://lipidmaps.org/resources/tools/chemdb_ontology?abbrev=PE 28:0
636.4610	636.4599	.0011	PE O-28:1;O	C33H66NO8P	[M+H]+
636.4610	636.4600	.0010	CAR 28:1;O2	C35H67NO6K	[M+K]+
638.4001	638.4028	.0027	LPT 24:1;O	C31H60NO10P	[M+H]+
638.4001	638.4028	.0027	PT 24:0	C31H60NO10P	[M+H]+
638.4001	638.4028	.0027	PT O-24:1;O	C31H60NO10P	[M+H]+
638.4001	638.4027	.0026	DGTA 26:6	C36H57NO7Na	[M+Na]+
638.4001	638.4027	.0026	DGTS 26:6	C36H57NO7Na	[M+Na]+
638.4001	638.4027	.0026	ST 28:3;O2;HexNAc	C36H57NO7Na	[M+Na]+
638.4001	638.4029	.0028	CAR 26:2;O4	C33H61NO8K	[M+K]+
640.4180	640.4184	.0004	LPT 24:0;O	C31H62NO10P	[M+H]+
640.4180	640.4184	.0004	PT O-24:0;O	C31H62NO10P	[M+H]+
640.4180	640.4208	.0028	DGTA 28:8	C38H57NO7	[M+H]+
640.4180	640.4208	.0028	DGTS 28:8	C38H57NO7	[M+H]+
640.4180	640.4208	.0028	ST 30:5;O2;HexNAc	C38H57NO7	[M+H]+
640.4180	640.4184	.0004	DGTA 26:5	C36H59NO7Na	[M+Na]+
640.4180	640.4184	.0004	DGTS 26:5	C36H59NO7Na	[M+Na]+
640.4180	640.4184	.0004	ST 28:2;O2;HexNAc	C36H59NO7Na	[M+Na]+
640.4180	640.4185	.0005	CAR 26:1;O4	C33H63NO8K	[M+K]+
641.3563	641.3578	.0015	PA O-32:8	C35H55O7PNa	[M+Na]+
641.3563	641.3537	.0026	CerPE 28:4;O5	C30H55N2O9PNa	[M+Na]+
641.3563	641.3579	.0016	LPG O-26:4	C32H59O8PK	[M+K]+
644.3687	644.3640	.0047	ST 24:1;O7;HexNAc	C32H53NO12	[M+H]+
644.3687	644.3687	.0000	LPC 26:7	C34H56NO7PNa	[M+Na]+
644.3687	644.3687	.0000	PC O-26:7	C34H56NO7PNa	[M+Na]+
644.3687	644.3688	.0001	LPE 26:2;O	C31H60NO8PK	[M+K]+
644.3687	644.3688	.0001	LPT O-24:2	C31H60NO10PK	[M+K]+
644.3687	644.3688	.0001	PE 26:1	C31H60NO8PK	[M+K]+	https://lipidmaps.org/resources/tools/chemdb_ontology?abbrev=PE 26:1
644.3687	644.3688	.0001	PE O-26:2;O	C31H60NO8PK	[M+K]+
645.3166	645.3163	.0003	PA 30:7;O	C33H51O9PNa	[M+Na]+
645.3166	645.3163	.0003	PEth 28:7;O	C33H51O9PNa	[M+Na]+
645.3166	645.3164	.0002	BMP 24:2	C30H55O10PK	[M+K]+
645.3166	645.3164	.0002	LPG 24:3;O	C30H55O10PK	[M+K]+
645.3166	645.3164	.0002	PG 24:2	C30H55O10PK	[M+K]+
645.3166	645.3164	.0002	PG O-24:3;O	C30H55O10PK	[M+K]+
645.4832	645.4877	.0045	DG O-40:11	C43H64O4	[M+H]+
645.4832	645.4853	.0021	CE 14:3;O2	C41H66O4Na	[M+Na]+
645.4832	645.4853	.0021	DG O-38:8	C41H66O4Na	[M+Na]+	https://lipidmaps.org/resources/tools/chemdb_ontology?abbrev=DG O-38:8
646.3474	646.3479	.0005	LPE 28:7;O	C33H54NO8PNa	[M+Na]+
646.3474	646.3479	.0005	LPT O-26:7	C33H54NO10PNa	[M+Na]+
646.3474	646.3479	.0005	PE 28:6	C33H54NO8PNa	[M+Na]+
646.3474	646.3479	.0005	PE O-28:7;O	C33H54NO8PNa	[M+Na]+
646.3474	646.3481	.0007	CerP 30:2;O5	C30H58NO9PK	[M+K]+
646.3474	646.3481	.0007	LPS 24:1	C30H58NO9PK	[M+K]+
646.3474	646.3481	.0007	LPS O-24:2;O	C30H58NO9PK	[M+K]+
646.3474	646.3481	.0007	PC 22:1;O	C30H58NO9PK	[M+K]+
646.3474	646.3481	.0007	PS O-24:1	C30H58NO9PK	[M+K]+
646.6150	646.6133	.0017	Cer 42:3;O2	C42H79NO3	[M+H]+
646.6150	646.6109	.0041	Cer 40:0;O2	C40H81NO3Na	[M+Na]+	https://lipidmaps.org/resources/tools/chemdb_ontology?abbrev=Cer 40:0;O2
648.6278	648.6289	.0011	Cer 42:2;O2	C42H81NO3	[M+H]+	https://lipidmaps.org/resources/tools/chemdb_ontology?abbrev=Cer 42:2;O2
649.5158	649.5190	.0032	CE 16:4;O2	C43H68O4	[M+H]+
649.5158	649.5190	.0032	DG O-40:9	C43H68O4	[M+H]+	https://lipidmaps.org/resources/tools/chemdb_ontology?abbrev=DG O-40:9
649.5158	649.5166	.0008	CE 14:1;O2	C41H70O4Na	[M+Na]+
649.5158	649.5166	.0008	DG O-38:6	C41H70O4Na	[M+Na]+
650.4049	650.4028	.0021	CerP 32:3;O6	C32H60NO10P	[M+H]+
650.4049	650.4028	.0021	LPS 26:2;O	C32H60NO10P	[M+H]+
650.4049	650.4028	.0021	PS 26:1	C32H60NO10P	[M+H]+	https://lipidmaps.org/resources/tools/chemdb_ontology?abbrev=PS 26:1
650.4049	650.4028	.0021	PS O-26:2;O	C32H60NO10P	[M+H]+
650.4049	650.4085	.0036	NAT 34:7;O3	C36H59NO7S	[M+H]+
650.4049	650.4061	.0012	NAT 32:4;O3	C34H61NO7SNa	[M+Na]+
650.4049	650.4004	.0045	CerP 30:0;O6	C30H62NO10PNa	[M+Na]+
650.4049	650.4029	.0020	DGCC 24:2	C34H61NO8K	[M+K]+
650.4049	650.4029	.0020	HexCer 28:3;O2	C34H61NO8K	[M+K]+
650.4400	650.4391	.0009	LPT 26:1	C33H64NO10P	[M+H]+
650.4400	650.4391	.0009	LPT O-26:2;O	C33H64NO10P	[M+H]+
650.4400	650.4391	.0009	PE 28:1;O	C33H64NO9P	[M+H]+
650.4400	650.4391	.0009	PT O-26:1	C33H64NO10P	[M+H]+
650.4400	650.4391	.0009	ST 30:3;O;HexNAc	C38H61NO6Na	[M+Na]+
650.4400	650.4393	.0007	CAR 28:2;O3	C35H65NO7K	[M+K]+
651.4438	651.4467	.0029	TG 34:4;O3	C37H62O9	[M+H]+
651.4438	651.4443	.0005	TG 32:1;O3	C35H64O9Na	[M+Na]+
651.4438	651.4472	.0034	CerPE 32:3;O2	C34H65N2O6PNa	[M+Na]+	https://lipidmaps.org/resources/tools/chemdb_ontology?abbrev=CerPE 32:3;O2
651.5337	651.5347	.0010	CE 16:3;O2	C43H70O4	[M+H]+
651.5337	651.5347	.0010	DG O-40:8	C43H70O4	[M+H]+	https://lipidmaps.org/resources/tools/chemdb_ontology?abbrev=DG O-40:8
651.5337	651.5323	.0014	CE 14:0;O2	C41H72O4Na	[M+Na]+
651.5337	651.5323	.0014	DG O-38:5	C41H72O4Na	[M+Na]+
654.3230	654.3249	.0019	ST 26:5;O5;HexNAc	C34H49NO10Na	[M+Na]+
655.5647	655.5660	.0013	CE 16:1;O2	C43H74O4	[M+H]+
655.5647	655.5660	.0013	DG O-40:6	C43H74O4	[M+H]+
655.5647	655.5636	.0011	DG O-38:3	C41H76O4Na	[M+Na]+
656.3716	656.3687	.0029	PE O-30:8	C35H56NO7PNa	[M+Na]+
656.3716	656.3688	.0028	CerP 32:3;O4	C32H60NO8PK	[M+K]+
656.3716	656.3688	.0028	LPC 24:3;O	C32H60NO8PK	[M+K]+
656.3716	656.3688	.0028	LPS O-26:3	C32H60NO8PK	[M+K]+
656.3716	656.3688	.0028	PC 24:2	C32H60NO8PK	[M+K]+
656.3716	656.3688	.0028	PC O-24:3;O	C32H60NO8PK	[M+K]+
656.3716	656.3745	.0029	NAT 34:7;O	C36H59NO5SK	[M+K]+
656.4267	656.4286	.0019	LPE 30:5;O	C35H62NO8P	[M+H]+
656.4267	656.4286	.0019	LPT O-28:5	C35H62NO10P	[M+H]+
656.4267	656.4286	.0019	PE 30:4	C35H62NO8P	[M+H]+	https://lipidmaps.org/resources/tools/chemdb_ontology?abbrev=PE 30:4
656.4267	656.4286	.0019	PE O-30:5;O	C35H62NO8P	[M+H]+
656.4267	656.4262	.0005	LPE 28:2;O	C33H64NO8PNa	[M+Na]+
656.4267	656.4262	.0005	LPT O-26:2	C33H64NO10PNa	[M+Na]+
656.4267	656.4262	.0005	PE 28:1	C33H64NO8PNa	[M+Na]+	https://lipidmaps.org/resources/tools/chemdb_ontology?abbrev=PE 28:1
656.4267	656.4262	.0005	PE O-28:2;O	C33H64NO8PNa	[M+Na]+
656.4267	656.4287	.0020	CAR 30:5;O2	C37H63NO6K	[M+K]+
657.3529	657.3527	.0002	PA 32:7	C35H55O8PNa	[M+Na]+
657.3529	657.3527	.0002	PA O-32:8;O	C35H55O8PNa	[M+Na]+
657.3529	657.3527	.0002	PEth 30:7	C35H55O8PNa	[M+Na]+
657.3529	657.3487	.0042	CerPE 28:4;O6	C30H55N2O10PNa	[M+Na]+
657.3529	657.3528	.0001	LPG 26:3	C32H59O9PK	[M+K]+
657.3529	657.3528	.0001	LPG O-26:4;O	C32H59O9PK	[M+K]+
657.3529	657.3528	.0001	PG O-26:3	C32H59O9PK	[M+K]+
657.3529	657.3552	.0023	TG 36:10	C39H54O6K	[M+K]+
658.3871	658.3843	.0028	LPE 30:7	C35H58NO7PNa	[M+Na]+
658.3871	658.3843	.0028	PE O-30:7	C35H58NO7PNa	[M+Na]+
658.3871	658.3845	.0026	CerP 32:2;O4	C32H62NO8PK	[M+K]+
658.3871	658.3845	.0026	LPC 24:2;O	C32H62NO8PK	[M+K]+
658.3871	658.3845	.0026	LPS O-26:2	C32H62NO8PK	[M+K]+
658.3871	658.3845	.0026	PC 24:1	C32H62NO8PK	[M+K]+
658.3871	658.3845	.0026	PC O-24:2;O	C32H62NO8PK	[M+K]+
658.3871	658.3902	.0031	NAT 34:6;O	C36H61NO5SK	[M+K]+
660.3652	660.3636	.0016	LPC 26:7;O	C34H56NO8PNa	[M+Na]+
660.3652	660.3636	.0016	LPS O-28:7	C34H56NO8PNa	[M+Na]+
660.3652	660.3636	.0016	PC 26:6	C34H56NO8PNa	[M+Na]+
660.3652	660.3636	.0016	PC O-26:7;O	C34H56NO8PNa	[M+Na]+
660.3652	660.3661	.0009	ST 30:6;O;HexNAc	C38H55NO6K	[M+K]+
660.3652	660.3637	.0015	LPT 24:1	C31H60NO10PK	[M+K]+
660.3652	660.3637	.0015	LPT O-24:2;O	C31H60NO10PK	[M+K]+
660.3652	660.3637	.0015	PE 26:1;O	C31H60NO9PK	[M+K]+
660.3652	660.3637	.0015	PT O-24:1	C31H60NO10PK	[M+K]+
662.3413	662.3428	.0015	LPT 26:6	C33H54NO10PNa	[M+Na]+
662.3413	662.3428	.0015	LPT O-26:7;O	C33H54NO10PNa	[M+Na]+
662.3413	662.3428	.0015	PE 28:6;O	C33H54NO9PNa	[M+Na]+
662.3413	662.3428	.0015	PT O-26:6	C33H54NO10PNa	[M+Na]+
662.3413	662.3430	.0017	CerP 30:2;O6	C30H58NO10PK	[M+K]+
662.3413	662.3430	.0017	LPS 24:1;O	C30H58NO10PK	[M+K]+
662.3413	662.3430	.0017	PS 24:0	C30H58NO10PK	[M+K]+	https://lipidmaps.org/resources/tools/chemdb_ontology?abbrev=PS 24:0
662.3413	662.3430	.0017	PS O-24:1;O	C30H58NO10PK	[M+K]+
664.4190	664.4184	.0006	LPT 26:2;O	C33H62NO10P	[M+H]+
664.4190	664.4184	.0006	PT 26:1	C33H62NO10P	[M+H]+
664.4190	664.4184	.0006	PT O-26:2;O	C33H62NO10P	[M+H]+
664.4190	664.4184	.0006	DGTA 28:7	C38H59NO7Na	[M+Na]+
664.4190	664.4184	.0006	DGTS 28:7	C38H59NO7Na	[M+Na]+
664.4190	664.4184	.0006	ST 30:4;O2;HexNAc	C38H59NO7Na	[M+Na]+
664.4190	664.4185	.0005	CAR 28:3;O4	C35H63NO8K	[M+K]+
666.4833	666.4857	.0024	CerP 38:5;O2	C38H68NO6P	[M+H]+
666.4833	666.4857	.0024	LPC O-30:6	C38H68NO6P	[M+H]+
666.4833	666.4787	.0046	HexCer 28:0;O5	C34H67NO11	[M+H]+
666.4833	666.4833	.0000	CerP 36:2;O2	C36H70NO6PNa	[M+Na]+
666.4833	666.4833	.0000	LPC O-28:3	C36H70NO6PNa	[M+Na]+
666.4833	666.4858	.0025	Cer 40:6;O3	C40H69NO4K	[M+K]+
666.6392	666.6395	.0003	ACer 42:0;O2	C42H83NO4	[M+H]+
666.6392	666.6395	.0003	Cer 42:1;O3	C42H83NO4	[M+H]+	https://lipidmaps.org/resources/tools/chemdb_ontology?abbrev=Cer 42:1;O3
667.4397	667.4416	.0019	MGDG 28:4	C37H62O10	[M+H]+
667.4397	667.4446	.0049	CerPE 34:6;O3	C36H63N2O7P	[M+H]+
667.4397	667.4392	.0005	MGDG 26:1	C35H64O10Na	[M+Na]+
667.4397	667.4422	.0025	CerPE 32:3;O3	C34H65N2O7PNa	[M+Na]+
668.4456	668.4497	.0041	LPT 26:0;O	C33H66NO10P	[M+H]+
668.4456	668.4497	.0041	PT O-26:0;O	C33H66NO10P	[M+H]+
668.4456	668.4497	.0041	DGTA 28:5	C38H63NO7Na	[M+Na]+
668.4456	668.4497	.0041	DGTS 28:5	C38H63NO7Na	[M+Na]+
668.4456	668.4497	.0041	ST 30:2;O2;HexNAc	C38H63NO7Na	[M+Na]+
668.4456	668.4416	.0040	LPE O-30:3	C35H68NO6PK	[M+K]+
668.4456	668.4498	.0042	CAR 28:1;O4	C35H67NO8K	[M+K]+
669.4490	669.4490	.0000	LPA 34:5;O	C37H65O8P	[M+H]+
669.4490	669.4490	.0000	PA 34:4	C37H65O8P	[M+H]+	https://lipidmaps.org/resources/tools/chemdb_ontology?abbrev=PA 34:4
669.4490	669.4490	.0000	PA O-34:5;O	C37H65O8P	[M+H]+
669.4490	669.4490	.0000	PEth 32:4	C37H65O8P	[M+H]+
669.4490	669.4450	.0040	CerPE 30:1;O6	C32H65N2O10P	[M+H]+
669.4490	669.4466	.0024	LPA 32:2;O	C35H67O8PNa	[M+Na]+
669.4490	669.4466	.0024	PA 32:1	C35H67O8PNa	[M+Na]+	https://lipidmaps.org/resources/tools/chemdb_ontology?abbrev=PA 32:1
669.4490	669.4466	.0024	PA O-32:2;O	C35H67O8PNa	[M+Na]+
669.4490	669.4466	.0024	PEth 30:1	C35H67O8PNa	[M+Na]+
669.4490	669.4491	.0001	CE 12:1;O4	C39H66O6K	[M+K]+
669.4490	669.4491	.0001	DG 36:5;O	C39H66O6K	[M+K]+
669.4490	669.4491	.0001	DG O-36:6;O2	C39H66O6K	[M+K]+
669.4490	669.4491	.0001	TG 36:4	C39H66O6K	[M+K]+
669.4490	669.4491	.0001	TG O-36:5;O	C39H66O6K	[M+K]+
670.3091	670.3117	.0026	LPT 24:4;O	C31H54NO10PK	[M+K]+
670.3091	670.3117	.0026	PT 24:3	C31H54NO10PK	[M+K]+
670.3091	670.3117	.0026	PT O-24:4;O	C31H54NO10PK	[M+K]+
670.3856	670.3843	.0013	PC O-28:8	C36H58NO7PNa	[M+Na]+
670.3856	670.3845	.0011	LPE 28:3;O	C33H62NO8PK	[M+K]+
670.3856	670.3845	.0011	LPT O-26:3	C33H62NO10PK	[M+K]+
670.3856	670.3845	.0011	PE 28:2	C33H62NO8PK	[M+K]+	https://lipidmaps.org/resources/tools/chemdb_ontology?abbrev=PE 28:2
670.3856	670.3845	.0011	PE O-28:3;O	C33H62NO8PK	[M+K]+
670.4419	670.4442	.0023	CerP 36:5;O4	C36H64NO8P	[M+H]+
670.4419	670.4442	.0023	LPC 28:5;O	C36H64NO8P	[M+H]+
670.4419	670.4442	.0023	LPS O-30:5	C36H64NO8P	[M+H]+
670.4419	670.4442	.0023	PC 28:4	C36H64NO8P	[M+H]+
670.4419	670.4442	.0023	PC O-28:5;O	C36H64NO8P	[M+H]+
670.4419	670.4418	.0001	CerP 34:2;O4	C34H66NO8PNa	[M+Na]+
670.4419	670.4418	.0001	LPC 26:2;O	C34H66NO8PNa	[M+Na]+
670.4419	670.4418	.0001	LPS O-28:2	C34H66NO8PNa	[M+Na]+
670.4419	670.4418	.0001	PC 26:1	C34H66NO8PNa	[M+Na]+	https://lipidmaps.org/resources/tools/chemdb_ontology?abbrev=PC 26:1
670.4419	670.4418	.0001	PC O-26:2;O	C34H66NO8PNa	[M+Na]+
670.4419	670.4443	.0024	Cer 38:6;O5	C38H65NO6K	[M+K]+
670.4419	670.4443	.0024	ST 30:1;O;HexNAc	C38H65NO6K	[M+K]+
672.3997	672.3953	.0044	HexCer 28:5;O6	C34H57NO12	[M+H]+
672.3997	672.3953	.0044	ST 26:1;O7;HexNAc	C34H57NO12	[M+H]+
672.3997	672.4000	.0003	LPC 28:7	C36H60NO7PNa	[M+Na]+
672.3997	672.4000	.0003	PC O-28:7	C36H60NO7PNa	[M+Na]+
672.3997	672.4001	.0004	LPE 28:2;O	C33H64NO8PK	[M+K]+
672.3997	672.4001	.0004	LPT O-26:2	C33H64NO10PK	[M+K]+
672.3997	672.4001	.0004	PE 28:1	C33H64NO8PK	[M+K]+	https://lipidmaps.org/resources/tools/chemdb_ontology?abbrev=PE 28:1
672.3997	672.4001	.0004	PE O-28:2;O	C33H64NO8PK	[M+K]+
673.4010	673.3994	.0016	LPA O-34:7	C37H63O6PK	[M+K]+
673.4252	673.4228	.0024	PA O-36:9	C39H61O7P	[M+H]+
673.4252	673.4286	.0034	TG 34:4;O3	C37H62O9Na	[M+Na]+
673.4252	673.4204	.0048	LPA 34:6	C37H63O7PNa	[M+Na]+
673.4252	673.4204	.0048	LPA O-34:7;O	C37H63O7PNa	[M+Na]+
673.4252	673.4204	.0048	PA O-34:6	C37H63O7PNa	[M+Na]+
673.4252	673.4229	.0023	DG 38:9	C41H62O5K	[M+K]+	https://lipidmaps.org/resources/tools/chemdb_ontology?abbrev=DG 38:9
673.4252	673.4229	.0023	DG O-38:10;O	C41H62O5K	[M+K]+
673.4252	673.4229	.0023	TG O-38:9	C41H62O5K	[M+K]+
673.4252	673.4205	.0047	LPG O-28:2	C34H67O8PK	[M+K]+
673.5182	673.5190	.0008	DG O-42:11	C45H68O4	[M+H]+
673.5182	673.5166	.0016	CE 16:3;O2	C43H70O4Na	[M+Na]+
673.5182	673.5166	.0016	DG O-40:8	C43H70O4Na	[M+Na]+	https://lipidmaps.org/resources/tools/chemdb_ontology?abbrev=DG O-40:8
674.3431	674.3428	.0003	LPS 28:7	C34H54NO9PNa	[M+Na]+
674.3431	674.3428	.0003	PC 26:7;O	C34H54NO9PNa	[M+Na]+
674.3431	674.3428	.0003	PS O-28:7	C34H54NO9PNa	[M+Na]+
674.3431	674.3430	.0001	LPT 24:2;O	C31H58NO10PK	[M+K]+
674.3431	674.3430	.0001	PT 24:1	C31H58NO10PK	[M+K]+
674.3431	674.3430	.0001	PT O-24:2;O	C31H58NO10PK	[M+K]+
674.3431	674.3454	.0023	ST 30:7;O2;HexNAc	C38H53NO7K	[M+K]+
674.3795	674.3816	.0021	PE 32:9	C37H56NO8P	[M+H]+
674.3795	674.3792	.0003	LPE 30:7;O	C35H58NO8PNa	[M+Na]+
674.3795	674.3792	.0003	LPT O-28:7	C35H58NO10PNa	[M+Na]+
674.3795	674.3792	.0003	PE 30:6	C35H58NO8PNa	[M+Na]+
674.3795	674.3792	.0003	PE O-30:7;O	C35H58NO8PNa	[M+Na]+
674.3795	674.3794	.0001	CerP 32:2;O5	C32H62NO9PK	[M+K]+
674.3795	674.3794	.0001	LPS 26:1	C32H62NO9PK	[M+K]+
674.3795	674.3794	.0001	LPS O-26:2;O	C32H62NO9PK	[M+K]+
674.3795	674.3794	.0001	PC 24:1;O	C32H62NO9PK	[M+K]+
674.3795	674.3794	.0001	PS O-26:1	C32H62NO9PK	[M+K]+
674.4766	674.4755	.0011	CerP 36:3;O4	C36H68NO8P	[M+H]+
674.4766	674.4755	.0011	LPC 28:3;O	C36H68NO8P	[M+H]+
674.4766	674.4755	.0011	LPS O-30:3	C36H68NO8P	[M+H]+
674.4766	674.4755	.0011	PC 28:2	C36H68NO8P	[M+H]+	https://lipidmaps.org/resources/tools/chemdb_ontology?abbrev=PC 28:2
674.4766	674.4755	.0011	PC O-28:3;O	C36H68NO8P	[M+H]+
674.4766	674.4731	.0035	CerP 34:0;O4	C34H70NO8PNa	[M+Na]+
674.4766	674.4731	.0035	LPC 26:0;O	C34H70NO8PNa	[M+Na]+
674.4766	674.4731	.0035	LPS O-28:0	C34H70NO8PNa	[M+Na]+
674.4766	674.4731	.0035	PC O-26:0;O	C34H70NO8PNa	[M+Na]+
674.4766	674.4756	.0010	Cer 38:4;O5	C38H69NO6K	[M+K]+
675.3634	675.3656	.0022	PA 34:9;O	C37H55O9P	[M+H]+
675.3634	675.3656	.0022	PEth 32:9;O	C37H55O9P	[M+H]+
675.3634	675.3632	.0002	PA 32:6;O	C35H57O9PNa	[M+Na]+
675.3634	675.3632	.0002	PEth 30:6;O	C35H57O9PNa	[M+Na]+
675.3634	675.3634	.0000	BMP 26:1	C32H61O10PK	[M+K]+
675.3634	675.3634	.0000	LPG 26:2;O	C32H61O10PK	[M+K]+
675.3634	675.3634	.0000	PG 26:1	C32H61O10PK	[M+K]+	https://lipidmaps.org/resources/tools/chemdb_ontology?abbrev=PG 26:1
675.3634	675.3634	.0000	PG O-26:2;O	C32H61O10PK	[M+K]+
675.3634	675.3658	.0024	DG 36:10;O2	C39H56O7K	[M+K]+
675.3634	675.3658	.0024	TG 36:9;O	C39H56O7K	[M+K]+
675.3634	675.3658	.0024	TG O-36:10;O2	C39H56O7K	[M+K]+
676.4178	676.4184	.0006	CerP 34:4;O6	C34H62NO10P	[M+H]+
676.4178	676.4184	.0006	LPS 28:3;O	C34H62NO10P	[M+H]+
676.4178	676.4184	.0006	PS 28:2	C34H62NO10P	[M+H]+	https://lipidmaps.org/resources/tools/chemdb_ontology?abbrev=PS 28:2
676.4178	676.4184	.0006	PS O-28:3;O	C34H62NO10P	[M+H]+
676.4178	676.4160	.0018	CerP 32:1;O6	C32H64NO10PNa	[M+Na]+
676.4178	676.4160	.0018	LPS 26:0;O	C32H64NO10PNa	[M+Na]+
676.4178	676.4160	.0018	PS O-26:0;O	C32H64NO10PNa	[M+Na]+
676.4178	676.4217	.0039	NAT 34:5;O3	C36H63NO7SNa	[M+Na]+
676.4178	676.4185	.0007	DGCC 26:3	C36H63NO8K	[M+K]+
676.4178	676.4185	.0007	HexCer 30:4;O2	C36H63NO8K	[M+K]+
676.4178	676.4185	.0007	ST 28:0;O3;HexNAc	C36H63NO8K	[M+K]+
676.4544	676.4548	.0004	LPT 28:2	C35H66NO10P	[M+H]+
676.4544	676.4548	.0004	LPT O-28:3;O	C35H66NO10P	[M+H]+
676.4544	676.4548	.0004	PE 30:2;O	C35H66NO9P	[M+H]+
676.4544	676.4548	.0004	PT O-28:2	C35H66NO10P	[M+H]+
676.4544	676.4524	.0020	LPT O-26:0;O	C33H68NO10PNa	[M+Na]+
676.4544	676.4549	.0005	CAR 30:3;O3	C37H67NO7K	[M+K]+
677.3641	677.3660	.0019	LPI 24:4	C33H57O12P	[M+H]+
677.3641	677.3660	.0019	LPI O-24:5;O	C33H57O12P	[M+H]+
677.3641	677.3660	.0019	PI O-24:4	C33H57O12P	[M+H]+
677.3641	677.3636	.0005	LPI 22:1	C31H59O12PNa	[M+Na]+	https://lipidmaps.org/resources/tools/chemdb_ontology?abbrev=LPI 22:1
677.3641	677.3636	.0005	LPI O-22:2;O	C31H59O12PNa	[M+Na]+
677.3641	677.3636	.0005	PI O-22:1	C31H59O12PNa	[M+Na]+
677.3641	677.3662	.0021	MGDG 26:4	C35H58O10K	[M+K]+
677.4861	677.4864	.0003	SM 30:2;O4	C35H69N2O8P	[M+H]+
678.3728	678.3765	.0037	PC 28:8;O	C36H56NO9P	[M+H]+
678.3728	678.3765	.0037	PS O-30:8	C36H56NO9P	[M+H]+
678.3728	678.3741	.0013	CerP 34:6;O5	C34H58NO9PNa	[M+Na]+
678.3728	678.3741	.0013	LPS 28:5	C34H58NO9PNa	[M+Na]+
678.3728	678.3741	.0013	LPS O-28:6;O	C34H58NO9PNa	[M+Na]+
678.3728	678.3741	.0013	PC 26:5;O	C34H58NO9PNa	[M+Na]+
678.3728	678.3741	.0013	PS O-28:5	C34H58NO9PNa	[M+Na]+
678.3728	678.3743	.0015	LPT 24:0;O	C31H62NO10PK	[M+K]+
678.3728	678.3743	.0015	PT O-24:0;O	C31H62NO10PK	[M+K]+
678.3728	678.3767	.0039	DGTA 28:8	C38H57NO7K	[M+K]+
678.3728	678.3767	.0039	DGTS 28:8	C38H57NO7K	[M+K]+
678.3728	678.3767	.0039	ST 30:5;O2;HexNAc	C38H57NO7K	[M+K]+
678.5071	678.5068	.0003	CerP 36:1;O4	C36H72NO8P	[M+H]+
678.5071	678.5068	.0003	LPC 28:1;O	C36H72NO8P	[M+H]+
678.5071	678.5068	.0003	LPS O-30:1	C36H72NO8P	[M+H]+
678.5071	678.5068	.0003	PC 28:0	C36H72NO8P	[M+H]+	https://lipidmaps.org/resources/tools/chemdb_ontology?abbrev=PC 28:0
678.5071	678.5068	.0003	PC O-28:1;O	C36H72NO8P	[M+H]+
678.5071	678.5068	.0003	CAR 34:6;O	C41H69NO5Na	[M+Na]+
678.5071	678.5069	.0002	Cer 38:2;O5	C38H73NO6K	[M+K]+
679.4726	679.4697	.0029	PA O-36:6	C39H67O7P	[M+H]+	https://lipidmaps.org/resources/tools/chemdb_ontology?abbrev=PA O-36:6
679.4726	679.4756	.0030	TG 34:1;O3	C37H68O9Na	[M+Na]+
679.4726	679.4698	.0028	CE 14:2;O3	C41H68O5K	[M+K]+
679.4726	679.4698	.0028	DG 38:6	C41H68O5K	[M+K]+	https://lipidmaps.org/resources/tools/chemdb_ontology?abbrev=DG 38:6
679.4726	679.4698	.0028	DG O-38:7;O	C41H68O5K	[M+K]+
679.4726	679.4698	.0028	TG O-38:6	C41H68O5K	[M+K]+
680.4518	680.4497	.0021	CerP 34:2;O6	C34H66NO10P	[M+H]+
680.4518	680.4497	.0021	LPS 28:1;O	C34H66NO10P	[M+H]+
680.4518	680.4497	.0021	PS 28:0	C34H66NO10P	[M+H]+	https://lipidmaps.org/resources/tools/chemdb_ontology?abbrev=PS 28:0
680.4518	680.4497	.0021	PS O-28:1;O	C34H66NO10P	[M+H]+
680.4518	680.4530	.0012	NAT 34:3;O3	C36H67NO7SNa	[M+Na]+
680.4518	680.4497	.0021	CAR 32:7;O3	C39H63NO7Na	[M+Na]+
680.4518	680.4498	.0020	DGCC 26:1	C36H67NO8K	[M+K]+
680.4518	680.4498	.0020	HexCer 30:2;O2	C36H67NO8K	[M+K]+	https://lipidmaps.org/resources/tools/chemdb_ontology?abbrev=HexCer 30:2;O2
682.4593	682.4572	.0021	CerP 36:2;O2	C36H70NO6PK	[M+K]+
682.4593	682.4572	.0021	LPC O-28:3	C36H70NO6PK	[M+K]+
683.4592	683.4606	.0014	SM 28:1;O6	C33H67N2O10P	[M+H]+
683.4592	683.4622	.0030	LPG O-30:3	C36H69O8PNa	[M+Na]+
684.3989	684.4000	.0011	PE O-32:8	C37H60NO7PNa	[M+Na]+
684.3989	684.4001	.0012	CerP 34:3;O4	C34H64NO8PK	[M+K]+
684.3989	684.4001	.0012	LPC 26:3;O	C34H64NO8PK	[M+K]+
684.3989	684.4001	.0012	LPS O-28:3	C34H64NO8PK	[M+K]+
684.3989	684.4001	.0012	PC 26:2	C34H64NO8PK	[M+K]+
684.3989	684.4001	.0012	PC O-26:3;O	C34H64NO8PK	[M+K]+
685.4180	685.4187	.0007	SM 30:6;O5	C35H61N2O9P	[M+H]+
685.4180	685.4158	.0023	ST 30:1;O6;GlcA	C36H60O12	[M+H]+
685.4180	685.4158	.0023	ST 30:2;O7;Hex	C36H60O12	[M+H]+
685.4180	685.4163	.0017	SM 28:3;O5	C33H63N2O9PNa	[M+Na]+
685.4180	685.4205	.0025	LPA 32:2;O	C35H67O8PK	[M+K]+
685.4180	685.4205	.0025	PA 32:1	C35H67O8PK	[M+K]+	https://lipidmaps.org/resources/tools/chemdb_ontology?abbrev=PA 32:1
685.4180	685.4205	.0025	PA O-32:2;O	C35H67O8PK	[M+K]+
685.4180	685.4205	.0025	PEth 30:1	C35H67O8PK	[M+K]+
686.5870	686.5848	.0022	Cer 42:2;O2	C42H81NO3K	[M+K]+	https://lipidmaps.org/resources/tools/chemdb_ontology?abbrev=Cer 42:2;O2
688.3607	688.3585	.0022	LPT 28:7	C35H56NO10PNa	[M+Na]+
688.3607	688.3585	.0022	PE 30:7;O	C35H56NO9PNa	[M+Na]+
688.3607	688.3585	.0022	PT O-28:7	C35H56NO10PNa	[M+Na]+
688.3607	688.3586	.0021	CerP 32:3;O6	C32H60NO10PK	[M+K]+
688.3607	688.3586	.0021	LPS 26:2;O	C32H60NO10PK	[M+K]+
688.3607	688.3586	.0021	PS 26:1	C32H60NO10PK	[M+K]+	https://lipidmaps.org/resources/tools/chemdb_ontology?abbrev=PS 26:1
688.3607	688.3586	.0021	PS O-26:2;O	C32H60NO10PK	[M+K]+
688.3607	688.3644	.0037	NAT 34:7;O3	C36H59NO7SK	[M+K]+
688.3937	688.3903	.0034	ST 26:1;O8;HexNAc	C34H57NO13	[M+H]+
688.3937	688.3949	.0012	LPC 28:7;O	C36H60NO8PNa	[M+Na]+
688.3937	688.3949	.0012	LPS O-30:7	C36H60NO8PNa	[M+Na]+
688.3937	688.3949	.0012	PC 28:6	C36H60NO8PNa	[M+Na]+
688.3937	688.3949	.0012	PC O-28:7;O	C36H60NO8PNa	[M+Na]+
688.3937	688.3950	.0013	LPT 26:1	C33H64NO10PK	[M+K]+
688.3937	688.3950	.0013	LPT O-26:2;O	C33H64NO10PK	[M+K]+
688.3937	688.3950	.0013	PE 28:1;O	C33H64NO9PK	[M+K]+
688.3937	688.3950	.0013	PT O-26:1	C33H64NO10PK	[M+K]+
688.4309	688.4337	.0028	PE O-34:9	C39H62NO7P	[M+H]+
688.4309	688.4313	.0004	LPE 32:6	C37H64NO7PNa	[M+Na]+
688.4309	688.4313	.0004	LPE O-32:7;O	C37H64NO7PNa	[M+Na]+
688.4309	688.4313	.0004	PE O-32:6	C37H64NO7PNa	[M+Na]+
688.4309	688.4314	.0005	CerP 34:1;O4	C34H68NO8PK	[M+K]+
688.4309	688.4314	.0005	LPC 26:1;O	C34H68NO8PK	[M+K]+
688.4309	688.4314	.0005	LPS O-28:1	C34H68NO8PK	[M+K]+
688.4309	688.4314	.0005	PC 26:0	C34H68NO8PK	[M+K]+	https://lipidmaps.org/resources/tools/chemdb_ontology?abbrev=PC 26:0
688.4309	688.4314	.0005	PC O-26:1;O	C34H68NO8PK	[M+K]+
688.4928	688.4912	.0016	LPE 32:3;O	C37H70NO8P	[M+H]+
688.4928	688.4912	.0016	LPT O-30:3	C37H70NO10P	[M+H]+
688.4928	688.4912	.0016	PE 32:2	C37H70NO8P	[M+H]+	https://lipidmaps.org/resources/tools/chemdb_ontology?abbrev=PE 32:2
688.4928	688.4912	.0016	PE O-32:3;O	C37H70NO8P	[M+H]+
688.4928	688.4888	.0040	LPE 30:0;O	C35H72NO8PNa	[M+Na]+
688.4928	688.4888	.0040	LPT O-28:0	C35H72NO10PNa	[M+Na]+
688.4928	688.4888	.0040	PE O-30:0;O	C35H72NO8PNa	[M+Na]+
688.4928	688.4913	.0015	CAR 32:3;O2	C39H71NO6K	[M+K]+
689.3981	689.4024	.0043	LPI O-26:5	C35H61O11P	[M+H]+
689.3981	689.4000	.0019	LPI O-24:2	C33H63O11PNa	[M+Na]+
689.3981	689.3943	.0038	LPA 34:6	C37H63O7PK	[M+K]+
689.3981	689.3943	.0038	LPA O-34:7;O	C37H63O7PK	[M+K]+
689.3981	689.3943	.0038	PA O-34:6	C37H63O7PK	[M+K]+
689.3981	689.4025	.0044	TG 34:4;O3	C37H62O9K	[M+K]+
689.4188	689.4177	.0011	PA 36:8	C39H61O8P	[M+H]+	https://lipidmaps.org/resources/tools/chemdb_ontology?abbrev=PA 36:8
689.4188	689.4177	.0011	PA O-36:9;O	C39H61O8P	[M+H]+
689.4188	689.4177	.0011	PEth 34:8	C39H61O8P	[M+H]+
689.4188	689.4153	.0035	LPA 34:6;O	C37H63O8PNa	[M+Na]+
689.4188	689.4153	.0035	PA 34:5	C37H63O8PNa	[M+Na]+	https://lipidmaps.org/resources/tools/chemdb_ontology?abbrev=PA 34:5
689.4188	689.4153	.0035	PA O-34:6;O	C37H63O8PNa	[M+Na]+
689.4188	689.4153	.0035	PEth 32:5	C37H63O8PNa	[M+Na]+
689.4188	689.4235	.0047	MGDG 28:4	C37H62O10Na	[M+Na]+
689.4188	689.4178	.0010	DG 38:9;O	C41H62O6K	[M+K]+
689.4188	689.4178	.0010	DG O-38:10;O2	C41H62O6K	[M+K]+
689.4188	689.4178	.0010	TG 38:8	C41H62O6K	[M+K]+
689.4188	689.4178	.0010	TG O-38:9;O	C41H62O6K	[M+K]+
689.4188	689.4154	.0034	LPG 28:1	C34H67O9PK	[M+K]+
689.4188	689.4154	.0034	LPG O-28:2;O	C34H67O9PK	[M+K]+
689.4188	689.4154	.0034	PG O-28:1	C34H67O9PK	[M+K]+	https://lipidmaps.org/resources/tools/chemdb_ontology?abbrev=PG O-28:1
689.6422	689.6442	.0020	DG O-42:3	C45H84O4	[M+H]+
689.6422	689.6418	.0004	DG O-40:0	C43H86O4Na	[M+Na]+
691.4736	691.4785	.0049	SM 32:4;O2	C37H69N2O6PNa	[M+Na]+
692.3869	692.3898	.0029	LPT 28:5	C35H60NO10PNa	[M+Na]+
692.3869	692.3898	.0029	LPT O-28:6;O	C35H60NO10PNa	[M+Na]+
692.3869	692.3898	.0029	PE 30:5;O	C35H60NO9PNa	[M+Na]+
692.3869	692.3898	.0029	PT O-28:5	C35H60NO10PNa	[M+Na]+
692.3869	692.3899	.0030	CerP 32:1;O6	C32H64NO10PK	[M+K]+
692.3869	692.3899	.0030	LPS 26:0;O	C32H64NO10PK	[M+K]+
692.3869	692.3899	.0030	PS O-26:0;O	C32H64NO10PK	[M+K]+
692.4617	692.4650	.0033	LPE 34:7	C39H66NO7P	[M+H]+
692.4617	692.4650	.0033	PE O-34:7	C39H66NO7P	[M+H]+
692.4617	692.4626	.0009	LPE 32:4	C37H68NO7PNa	[M+Na]+
692.4617	692.4626	.0009	LPE O-32:5;O	C37H68NO7PNa	[M+Na]+
692.4617	692.4626	.0009	PE O-32:4	C37H68NO7PNa	[M+Na]+
692.4617	692.4651	.0034	CAR 34:7;O	C41H67NO5K	[M+K]+
692.4866	692.4861	.0005	CerP 36:2;O5	C36H70NO9P	[M+H]+
692.4866	692.4861	.0005	LPS 30:1	C36H70NO9P	[M+H]+
692.4866	692.4861	.0005	LPS O-30:2;O	C36H70NO9P	[M+H]+
692.4866	692.4861	.0005	PC 28:1;O	C36H70NO9P	[M+H]+
692.4866	692.4861	.0005	PS O-30:1	C36H70NO9P	[M+H]+	https://lipidmaps.org/resources/tools/chemdb_ontology?abbrev=PS O-30:1
692.4866	692.4861	.0005	CAR 34:7;O2	C41H67NO6Na	[M+Na]+
692.4866	692.4862	.0004	Cer 38:3;O6	C38H71NO7K	[M+K]+
692.4866	692.4862	.0004	DGTA 28:1	C38H71NO7K	[M+K]+
692.4866	692.4862	.0004	DGTS 28:1	C38H71NO7K	[M+K]+
694.4672	694.4677	.0005	DGTA 32:9	C42H63NO7	[M+H]+
694.4672	694.4677	.0005	DGTS 32:9	C42H63NO7	[M+H]+
694.4672	694.4654	.0018	LPT 28:1;O	C35H68NO10P	[M+H]+
694.4672	694.4654	.0018	PT 28:0	C35H68NO10P	[M+H]+
694.4672	694.4654	.0018	PT O-28:1;O	C35H68NO10P	[M+H]+
694.4672	694.4653	.0019	DGTA 30:6	C40H65NO7Na	[M+Na]+
694.4672	694.4653	.0019	DGTS 30:6	C40H65NO7Na	[M+Na]+
694.4672	694.4655	.0017	CAR 30:2;O4	C37H69NO8K	[M+K]+
694.5172	694.5170	.0002	CerP 40:5;O2	C40H72NO6P	[M+H]+
694.5172	694.5170	.0002	LPC O-32:6	C40H72NO6P	[M+H]+
694.5172	694.5146	.0026	CerP 38:2;O2	C38H74NO6PNa	[M+Na]+
694.5172	694.5146	.0026	LPC O-30:3	C38H74NO6PNa	[M+Na]+
694.5172	694.5171	.0001	ACer 42:5;O2	C42H73NO4K	[M+K]+
694.5172	694.5171	.0001	Cer 42:6;O3	C42H73NO4K	[M+K]+
695.5180	695.5223	.0043	DG 36:0;O2	C39H76O7K	[M+K]+
695.5180	695.5223	.0043	TG O-36:0;O2	C39H76O7K	[M+K]+
696.3239	696.3273	.0034	LPT 26:5;O	C33H56NO10PK	[M+K]+
696.3239	696.3273	.0034	PT 26:4	C33H56NO10PK	[M+K]+
696.3239	696.3273	.0034	PT O-26:5;O	C33H56NO10PK	[M+K]+
696.5203	696.5174	.0029	CerP 36:0;O5	C36H74NO9P	[M+H]+
696.5203	696.5174	.0029	LPS O-30:0;O	C36H74NO9P	[M+H]+
696.5203	696.5174	.0029	CAR 34:5;O2	C41H71NO6Na	[M+Na]+
696.5203	696.5175	.0028	Cer 38:1;O6	C38H75NO7K	[M+K]+
697.4528	697.4551	.0023	SM 32:6;O4	C37H65N2O8P	[M+H]+
697.4528	697.4527	.0001	SM 30:3;O4	C35H67N2O8PNa	[M+Na]+
697.4528	697.4569	.0041	LPA 34:2	C37H71O7PK	[M+K]+
697.4528	697.4569	.0041	LPA O-34:3;O	C37H71O7PK	[M+K]+
697.4528	697.4569	.0041	PA O-34:2	C37H71O7PK	[M+K]+	https://lipidmaps.org/resources/tools/chemdb_ontology?abbrev=PA O-34:2
697.4779	697.4763	.0016	CerPE 32:1;O6	C34H69N2O10P	[M+H]+
697.4779	697.4803	.0024	PA 36:4	C39H69O8P	[M+H]+	https://lipidmaps.org/resources/tools/chemdb_ontology?abbrev=PA 36:4
697.4779	697.4803	.0024	PA O-36:5;O	C39H69O8P	[M+H]+
697.4779	697.4803	.0024	PEth 34:4	C39H69O8P	[M+H]+
697.4779	697.4779	.0000	LPA 34:2;O	C37H71O8PNa	[M+Na]+
697.4779	697.4779	.0000	PA 34:1	C37H71O8PNa	[M+Na]+	https://lipidmaps.org/resources/tools/chemdb_ontology?abbrev=PA 34:1
697.4779	697.4779	.0000	PA O-34:2;O	C37H71O8PNa	[M+Na]+
697.4779	697.4779	.0000	PEth 32:1	C37H71O8PNa	[M+Na]+
697.4779	697.4804	.0025	CE 14:1;O4	C41H70O6K	[M+K]+
697.4779	697.4804	.0025	DG 38:5;O	C41H70O6K	[M+K]+
697.4779	697.4804	.0025	DG O-38:6;O2	C41H70O6K	[M+K]+
697.4779	697.4804	.0025	TG 38:4	C41H70O6K	[M+K]+
697.4779	697.4804	.0025	TG O-38:5;O	C41H70O6K	[M+K]+
698.3783	698.3792	.0009	PE 32:8	C37H58NO8PNa	[M+Na]+
698.3783	698.3792	.0009	PE O-32:9;O	C37H58NO8PNa	[M+Na]+
698.3783	698.3794	.0011	CerP 34:4;O5	C34H62NO9PK	[M+K]+
698.3783	698.3794	.0011	LPS 28:3	C34H62NO9PK	[M+K]+
698.3783	698.3794	.0011	LPS O-28:4;O	C34H62NO9PK	[M+K]+
698.3783	698.3794	.0011	PC 26:3;O	C34H62NO9PK	[M+K]+
698.3783	698.3794	.0011	PS O-28:3	C34H62NO9PK	[M+K]+
698.4160	698.4156	.0004	PC O-30:8	C38H62NO7PNa	[M+Na]+
698.4160	698.4158	.0002	LPE 30:3;O	C35H66NO8PK	[M+K]+
698.4160	698.4158	.0002	LPT O-28:3	C35H66NO10PK	[M+K]+
698.4160	698.4158	.0002	PE 30:2	C35H66NO8PK	[M+K]+	https://lipidmaps.org/resources/tools/chemdb_ontology?abbrev=PE 30:2
698.4160	698.4158	.0002	PE O-30:3;O	C35H66NO8PK	[M+K]+
698.4830	698.4838	.0008	HexCer 32:4;O4	C38H67NO10	[M+H]+
698.4830	698.4838	.0008	ST 30:0;O5;HexNAc	C38H67NO10	[M+H]+
698.4830	698.4814	.0016	HexCer 30:1;O4	C36H69NO10Na	[M+Na]+
699.4350	699.4344	.0006	CerPE 34:6;O5	C36H63N2O9P	[M+H]+
699.4350	699.4384	.0034	PA O-38:10	C41H63O7P	[M+H]+
699.4350	699.4360	.0010	PA O-36:7	C39H65O7PNa	[M+Na]+
699.4350	699.4320	.0030	CerPE 32:3;O5	C34H65N2O9PNa	[M+Na]+
699.4350	699.4362	.0012	LPG O-30:3	C36H69O8PK	[M+K]+
699.4350	699.4385	.0035	DG 40:10	C43H64O5K	[M+K]+	https://lipidmaps.org/resources/tools/chemdb_ontology?abbrev=DG 40:10
699.4350	699.4385	.0035	DG O-40:11;O	C43H64O5K	[M+K]+
699.4350	699.4385	.0035	TG O-40:10	C43H64O5K	[M+K]+
699.4812	699.4807	.0005	LPI O-26:0	C35H71O11P	[M+H]+
699.4812	699.4838	.0026	CerPE 34:1;O2	C36H73N2O6PK	[M+K]+	https://lipidmaps.org/resources/tools/chemdb_ontology?abbrev=CerPE 34:1;O2
700.4303	700.4266	.0037	HexCer 30:5;O6	C36H61NO12	[M+H]+
700.4303	700.4266	.0037	ST 28:1;O7;HexNAc	C36H61NO12	[M+H]+
700.4303	700.4313	.0010	LPC 30:7	C38H64NO7PNa	[M+Na]+
700.4303	700.4313	.0010	PC O-30:7	C38H64NO7PNa	[M+Na]+
700.4303	700.4314	.0011	LPE 30:2;O	C35H68NO8PK	[M+K]+
700.4303	700.4314	.0011	LPT O-28:2	C35H68NO10PK	[M+K]+
700.4303	700.4314	.0011	PE 30:1	C35H68NO8PK	[M+K]+	https://lipidmaps.org/resources/tools/chemdb_ontology?abbrev=PE 30:1
700.4303	700.4314	.0011	PE O-30:2;O	C35H68NO8PK	[M+K]+
701.4565	701.4541	.0024	PA O-38:9	C41H65O7P	[M+H]+
701.4565	701.4599	.0034	TG 36:4;O3	C39H66O9Na	[M+Na]+
701.4565	701.4517	.0048	PA O-36:6	C39H67O7PNa	[M+Na]+	https://lipidmaps.org/resources/tools/chemdb_ontology?abbrev=PA O-36:6
701.4565	701.4542	.0023	DG 40:9	C43H66O5K	[M+K]+	https://lipidmaps.org/resources/tools/chemdb_ontology?abbrev=DG 40:9
701.4565	701.4542	.0023	DG O-40:10;O	C43H66O5K	[M+K]+
701.4565	701.4542	.0023	TG O-40:9	C43H66O5K	[M+K]+
701.4565	701.4518	.0047	LPG O-30:2	C36H71O8PK	[M+K]+
702.3746	702.3741	.0005	LPS 30:7	C36H58NO9PNa	[M+Na]+
702.3746	702.3741	.0005	PC 28:7;O	C36H58NO9PNa	[M+Na]+
702.3746	702.3741	.0005	PS O-30:7	C36H58NO9PNa	[M+Na]+
702.3746	702.3743	.0003	LPT 26:2;O	C33H62NO10PK	[M+K]+
702.3746	702.3743	.0003	PT 26:1	C33H62NO10PK	[M+K]+
702.3746	702.3743	.0003	PT O-26:2;O	C33H62NO10PK	[M+K]+
703.3952	703.3969	.0017	PA 36:9;O	C39H59O9P	[M+H]+
703.3952	703.3969	.0017	PEth 34:9;O	C39H59O9P	[M+H]+
703.3952	703.3945	.0007	PA 34:6;O	C37H61O9PNa	[M+Na]+
703.3952	703.3945	.0007	PEth 32:6;O	C37H61O9PNa	[M+Na]+
703.3952	703.3947	.0005	BMP 28:1	C34H65O10PK	[M+K]+
703.3952	703.3947	.0005	LPG 28:2;O	C34H65O10PK	[M+K]+
703.3952	703.3947	.0005	PG 28:1	C34H65O10PK	[M+K]+	https://lipidmaps.org/resources/tools/chemdb_ontology?abbrev=PG 28:1
703.3952	703.3947	.0005	PG O-28:2;O	C34H65O10PK	[M+K]+
703.3952	703.3971	.0019	DG 38:10;O2	C41H60O7K	[M+K]+
703.3952	703.3971	.0019	TG 38:9;O	C41H60O7K	[M+K]+
703.3952	703.3971	.0019	TG O-38:10;O2	C41H60O7K	[M+K]+
703.5767	703.5748	.0019	SM 34:1;O2	C39H79N2O6P	[M+H]+	https://lipidmaps.org/resources/tools/chemdb_ontology?abbrev=SM 34:1;O2
704.3919	704.3922	.0003	PS O-32:9	C38H58NO9P	[M+H]+
704.3919	704.3898	.0021	LPS 30:6	C36H60NO9PNa	[M+Na]+
704.3919	704.3898	.0021	LPS O-30:7;O	C36H60NO9PNa	[M+Na]+
704.3919	704.3898	.0021	PC 28:6;O	C36H60NO9PNa	[M+Na]+
704.3919	704.3898	.0021	PS O-30:6	C36H60NO9PNa	[M+Na]+
704.3919	704.3899	.0020	LPT 26:1;O	C33H64NO10PK	[M+K]+
704.3919	704.3899	.0020	PT 26:0	C33H64NO10PK	[M+K]+
704.3919	704.3899	.0020	PT O-26:1;O	C33H64NO10PK	[M+K]+
704.5779	704.5800	.0021	CAR 34:1;O2	C41H79NO6Na	[M+Na]+
705.3942	705.3973	.0031	LPI 26:4	C35H61O12P	[M+H]+
705.3942	705.3973	.0031	LPI O-26:5;O	C35H61O12P	[M+H]+
705.3942	705.3973	.0031	PI O-26:4	C35H61O12P	[M+H]+
705.3942	705.3949	.0007	LPI 24:1	C33H63O12PNa	[M+Na]+
705.3942	705.3949	.0007	LPI O-24:2;O	C33H63O12PNa	[M+Na]+
705.3942	705.3949	.0007	PI O-24:1	C33H63O12PNa	[M+Na]+
705.3942	705.3975	.0033	MGDG 28:4	C37H62O10K	[M+K]+
705.3942	705.3892	.0050	LPA 34:6;O	C37H63O8PK	[M+K]+
705.3942	705.3892	.0050	PA 34:5	C37H63O8PK	[M+K]+	https://lipidmaps.org/resources/tools/chemdb_ontology?abbrev=PA 34:5
705.3942	705.3892	.0050	PA O-34:6;O	C37H63O8PK	[M+K]+
705.3942	705.3892	.0050	PEth 32:5	C37H63O8PK	[M+K]+
705.4196	705.4214	.0018	CerPE 34:6;O4	C36H63N2O8PNa	[M+Na]+
705.4196	705.4216	.0020	SM 28:1;O5	C33H67N2O9PK	[M+K]+
706.5040	706.5017	.0023	LPT 30:1	C37H72NO10P	[M+H]+
706.5040	706.5017	.0023	LPT O-30:2;O	C37H72NO10P	[M+H]+
706.5040	706.5017	.0023	PE 32:1;O	C37H72NO9P	[M+H]+
706.5040	706.5017	.0023	PT O-30:1	C37H72NO10P	[M+H]+
706.5040	706.5019	.0021	CAR 32:2;O3	C39H73NO7K	[M+K]+
708.4694	708.4729	.0035	CerP 38:3;O2	C38H72NO6PK	[M+K]+
708.4694	708.4729	.0035	LPC O-30:4	C38H72NO6PK	[M+K]+
709.4179	709.4191	.0012	SQDG 26:1	C35H64O12S	[M+H]+
709.4179	709.4163	.0016	SM 30:5;O5	C35H63N2O9PNa	[M+Na]+
709.4179	709.4133	.0046	ST 30:0;O6;GlcA	C36H62O12Na	[M+Na]+
709.4179	709.4133	.0046	ST 30:1;O7;Hex	C36H62O12Na	[M+Na]+
709.4179	709.4165	.0014	CerPE 30:0;O6	C32H67N2O10PK	[M+K]+
709.4179	709.4205	.0026	LPA 34:4;O	C37H67O8PK	[M+K]+
709.4179	709.4205	.0026	PA 34:3	C37H67O8PK	[M+K]+	https://lipidmaps.org/resources/tools/chemdb_ontology?abbrev=PA 34:3
709.4179	709.4205	.0026	PA O-34:4;O	C37H67O8PK	[M+K]+
709.4179	709.4205	.0026	PEth 32:3	C37H67O8PK	[M+K]+
709.4733	709.4763	.0030	SM 30:2;O6	C35H69N2O10P	[M+H]+
709.4733	709.4779	.0046	LPG O-32:4	C38H71O8PNa	[M+Na]+
709.5116	709.5126	.0010	CerPE 34:1;O5	C36H73N2O9P	[M+H]+
709.5116	709.5143	.0027	PA O-36:2	C39H75O7PNa	[M+Na]+	https://lipidmaps.org/resources/tools/chemdb_ontology?abbrev=PA O-36:2
710.3038	710.3066	.0028	PT 26:5;O	C33H54NO10PK	[M+K]+
710.4871	710.4885	.0014	CerP 38:2;O2	C38H74NO6PK	[M+K]+
710.4871	710.4885	.0014	LPC O-30:3	C38H74NO6PK	[M+K]+
710.5170	710.5202	.0032	HexCer 34:4;O3	C40H71NO9	[M+H]+
710.5170	710.5177	.0007	HexCer 32:1;O3	C38H73NO9Na	[M+Na]+
710.5170	710.5120	.0050	ACer 42:5;O3	C42H73NO5K	[M+K]+
710.5170	710.5120	.0050	Cer 42:6;O4	C42H73NO5K	[M+K]+
710.5937	710.5929	.0008	ACer 42:2;O5	C42H79NO7	[M+H]+
710.5937	710.5929	.0008	Cer 42:3;O6	C42H79NO7	[M+H]+
710.5937	710.5929	.0008	DGTA 32:1	C42H79NO7	[M+H]+
710.5937	710.5929	.0008	DGTS 32:1	C42H79NO7	[M+H]+
710.5937	710.5905	.0032	Cer 40:0;O6	C40H81NO7Na	[M+Na]+
711.4896	711.4919	.0023	SM 30:1;O6	C35H71N2O10P	[M+H]+
711.4896	711.4935	.0039	LPG O-32:3	C38H73O8PNa	[M+Na]+
712.4379	712.4395	.0016	IPC 28:1;O3	C34H66NO12P	[M+H]+
712.4379	712.4397	.0018	HexCer 30:2;O4	C36H67NO10K	[M+K]+
713.4004	713.4024	.0020	LPI O-28:7	C37H61O11P	[M+H]+
713.4004	713.4000	.0004	LPI O-26:4	C35H63O11PNa	[M+Na]+
713.4004	713.4025	.0021	TG 36:6;O3	C39H62O9K	[M+K]+
713.4518	713.4500	.0018	SM 32:6;O5	C37H65N2O9P	[M+H]+
713.4518	713.4476	.0042	SM 30:3;O5	C35H67N2O9PNa	[M+Na]+
713.4518	713.4518	.0000	LPA 34:2;O	C37H71O8PK	[M+K]+
713.4518	713.4518	.0000	PA 34:1	C37H71O8PK	[M+K]+	https://lipidmaps.org/resources/tools/chemdb_ontology?abbrev=PA 34:1
713.4518	713.4518	.0000	PA O-34:2;O	C37H71O8PK	[M+K]+
713.4518	713.4518	.0000	PEth 32:1	C37H71O8PK	[M+K]+
713.4903	713.4864	.0039	CerPE 36:5;O4	C38H69N2O8P	[M+H]+
713.4903	713.4906	.0003	CE 18:5;O2	C45H70O4K	[M+K]+
713.4903	713.4906	.0003	DG O-42:10	C45H70O4K	[M+K]+
714.3727	714.3741	.0014	PE 32:8;O	C37H58NO9PNa	[M+Na]+
714.3727	714.3741	.0014	PT O-30:8	C37H58NO10PNa	[M+Na]+
714.3727	714.3743	.0016	CerP 34:4;O6	C34H62NO10PK	[M+K]+
714.3727	714.3743	.0016	LPS 28:3;O	C34H62NO10PK	[M+K]+
714.3727	714.3743	.0016	PS 28:2	C34H62NO10PK	[M+K]+	https://lipidmaps.org/resources/tools/chemdb_ontology?abbrev=PS 28:2
714.3727	714.3743	.0016	PS O-28:3;O	C34H62NO10PK	[M+K]+
714.4070	714.4059	.0011	ST 28:2;O8;HexNAc	C36H59NO13	[M+H]+
714.4070	714.4105	.0035	PC 30:7	C38H62NO8PNa	[M+Na]+
714.4070	714.4105	.0035	PC O-30:8;O	C38H62NO8PNa	[M+Na]+
714.4070	714.4107	.0037	LPT 28:2	C35H66NO10PK	[M+K]+
714.4070	714.4107	.0037	LPT O-28:3;O	C35H66NO10PK	[M+K]+
714.4070	714.4107	.0037	PE 30:2;O	C35H66NO9PK	[M+K]+
714.4070	714.4107	.0037	PT O-28:2	C35H66NO10PK	[M+K]+
714.4970	714.4939	.0031	DGCC 32:7	C42H67NO8	[M+H]+
715.4579	715.4568	.0011	TG 42:12;O	C45H62O7	[M+H]+
715.4579	715.4545	.0034	BMP 32:4	C38H67O10P	[M+H]+
715.4579	715.4545	.0034	LPG 32:5;O	C38H67O10P	[M+H]+
715.4579	715.4545	.0034	PG 32:4	C38H67O10P	[M+H]+	https://lipidmaps.org/resources/tools/chemdb_ontology?abbrev=PG 32:4
715.4579	715.4545	.0034	PG O-32:5;O	C38H67O10P	[M+H]+
715.4579	715.4544	.0035	DG 40:10;O2	C43H64O7Na	[M+Na]+
715.4579	715.4544	.0035	TG 40:9;O	C43H64O7Na	[M+Na]+
715.4579	715.4544	.0035	TG O-40:10;O2	C43H64O7Na	[M+Na]+
716.4245	716.4216	.0029	ST 28:1;O8;HexNAc	C36H61NO13	[M+H]+
716.4245	716.4286	.0041	PC 32:9	C40H62NO8P	[M+H]+
716.4245	716.4262	.0017	LPC 30:7;O	C38H64NO8PNa	[M+Na]+
716.4245	716.4262	.0017	LPS O-32:7	C38H64NO8PNa	[M+Na]+
716.4245	716.4262	.0017	PC 30:6	C38H64NO8PNa	[M+Na]+
716.4245	716.4262	.0017	PC O-30:7;O	C38H64NO8PNa	[M+Na]+
716.4245	716.4263	.0018	LPT 28:1	C35H68NO10PK	[M+K]+
716.4245	716.4263	.0018	LPT O-28:2;O	C35H68NO10PK	[M+K]+
716.4245	716.4263	.0018	PE 30:1;O	C35H68NO9PK	[M+K]+
716.4245	716.4263	.0018	PT O-28:1	C35H68NO10PK	[M+K]+
717.4310	717.4337	.0027	LPI O-28:5	C37H65O11P	[M+H]+
717.4310	717.4313	.0003	LPI O-26:2	C35H67O11PNa	[M+Na]+
717.4310	717.4338	.0028	TG 36:4;O3	C39H66O9K	[M+K]+
718.4993	718.5017	.0024	CerP 38:3;O5	C38H72NO9P	[M+H]+
718.4993	718.5017	.0024	LPS 32:2	C38H72NO9P	[M+H]+
718.4993	718.5017	.0024	LPS O-32:3;O	C38H72NO9P	[M+H]+
718.4993	718.5017	.0024	PC 30:2;O	C38H72NO9P	[M+H]+
718.4993	718.5017	.0024	PS O-32:2	C38H72NO9P	[M+H]+	https://lipidmaps.org/resources/tools/chemdb_ontology?abbrev=PS O-32:2
718.4993	718.4993	.0000	CerP 36:0;O5	C36H74NO9PNa	[M+Na]+
718.4993	718.4993	.0000	LPS O-30:0;O	C36H74NO9PNa	[M+Na]+
718.4993	718.5019	.0026	Cer 40:4;O6	C40H73NO7K	[M+K]+
718.4993	718.5019	.0026	DGTA 30:2	C40H73NO7K	[M+K]+
718.4993	718.5019	.0026	DGTS 30:2	C40H73NO7K	[M+K]+
718.5381	718.5381	.0000	LPE 34:2;O	C39H76NO8P	[M+H]+
718.5381	718.5381	.0000	LPT O-32:2	C39H76NO10P	[M+H]+
718.5381	718.5381	.0000	PE 34:1	C39H76NO8P	[M+H]+	https://lipidmaps.org/resources/tools/chemdb_ontology?abbrev=PE 34:1
718.5381	718.5381	.0000	PE O-34:2;O	C39H76NO8P	[M+H]+
718.5381	718.5382	.0001	CAR 34:2;O2	C41H77NO6K	[M+K]+
719.4354	719.4371	.0017	SM 32:6;O4	C37H65N2O8PNa	[M+Na]+
719.4354	719.4372	.0018	CerPE 32:1;O5	C34H69N2O9PK	[M+K]+
719.5779	719.5737	.0042	CE 22:6	C49H76O2Na	[M+Na]+	https://lipidmaps.org/resources/tools/chemdb_ontology?abbrev=CE 22:6
720.4549	720.4599	.0050	PC 32:7	C40H66NO8P	[M+H]+
720.4549	720.4599	.0050	PC O-32:8;O	C40H66NO8P	[M+H]+
720.4549	720.4575	.0026	CerP 38:5;O4	C38H68NO8PNa	[M+Na]+
720.4549	720.4575	.0026	LPC 30:5;O	C38H68NO8PNa	[M+Na]+
720.4549	720.4575	.0026	LPS O-32:5	C38H68NO8PNa	[M+Na]+
720.4549	720.4575	.0026	PC 30:4	C38H68NO8PNa	[M+Na]+	https://lipidmaps.org/resources/tools/chemdb_ontology?abbrev=PC 30:4
720.4549	720.4575	.0026	PC O-30:5;O	C38H68NO8PNa	[M+Na]+
720.4549	720.4576	.0027	LPT O-28:0;O	C35H72NO10PK	[M+K]+
720.5543	720.5538	.0005	LPE 34:1;O	C39H78NO8P	[M+H]+
720.5543	720.5538	.0005	LPT O-32:1	C39H78NO10P	[M+H]+
720.5543	720.5538	.0005	PE 34:0	C39H78NO8P	[M+H]+	https://lipidmaps.org/resources/tools/chemdb_ontology?abbrev=PE 34:0
720.5543	720.5538	.0005	PE O-34:1;O	C39H78NO8P	[M+H]+
720.5543	720.5537	.0006	ACer 44:6;O3	C44H75NO5Na	[M+Na]+
720.5543	720.5539	.0004	CAR 34:1;O2	C41H79NO6K	[M+K]+
721.5926	721.5894	.0032	CE 22:5	C49H78O2Na	[M+Na]+	https://lipidmaps.org/resources/tools/chemdb_ontology?abbrev=CE 22:5
722.4938	722.4967	.0029	LPT 30:1;O	C37H72NO10P	[M+H]+
722.4938	722.4967	.0029	PT 30:0	C37H72NO10P	[M+H]+
722.4938	722.4967	.0029	PT O-30:1;O	C37H72NO10P	[M+H]+
722.4938	722.4966	.0028	DGTA 32:6	C42H69NO7Na	[M+Na]+
722.4938	722.4966	.0028	DGTS 32:6	C42H69NO7Na	[M+Na]+
722.4938	722.4968	.0030	CAR 32:2;O4	C39H73NO8K	[M+K]+
723.4915	723.4919	.0004	CerPE 34:2;O6	C36H71N2O10P	[M+H]+
723.4915	723.4959	.0044	PA 38:5	C41H71O8P	[M+H]+	https://lipidmaps.org/resources/tools/chemdb_ontology?abbrev=PA 38:5
723.4915	723.4959	.0044	PA O-38:6;O	C41H71O8P	[M+H]+
723.4915	723.4959	.0044	PEth 36:5	C41H71O8P	[M+H]+
723.4915	723.4935	.0020	PA 36:2	C39H73O8PNa	[M+Na]+	https://lipidmaps.org/resources/tools/chemdb_ontology?abbrev=PA 36:2
723.4915	723.4935	.0020	PA O-36:3;O	C39H73O8PNa	[M+Na]+
723.4915	723.4935	.0020	PEth 34:2	C39H73O8PNa	[M+Na]+	https://lipidmaps.org/resources/tools/chemdb_ontology?abbrev=PEth 34:2
723.4915	723.4960	.0045	CE 16:2;O4	C43H72O6K	[M+K]+
723.4915	723.4960	.0045	DG 40:6;O	C43H72O6K	[M+K]+
723.4915	723.4960	.0045	DG O-40:7;O2	C43H72O6K	[M+K]+
723.4915	723.4960	.0045	TG 40:5	C43H72O6K	[M+K]+
723.4915	723.4960	.0045	TG O-40:6;O	C43H72O6K	[M+K]+
725.3910	725.3903	.0007	SM 30:5;O5	C35H63N2O9PK	[M+K]+
725.3910	725.3873	.0037	ST 30:0;O6;GlcA	C36H62O12K	[M+K]+
725.3910	725.3873	.0037	ST 30:1;O7;Hex	C36H62O12K	[M+K]+
725.4519	725.4541	.0022	PA O-40:11	C43H65O7P	[M+H]+
725.4519	725.4517	.0002	PA O-38:8	C41H67O7PNa	[M+Na]+
725.4519	725.4476	.0043	CerPE 34:4;O5	C36H67N2O9PNa	[M+Na]+
725.4519	725.4518	.0001	LPG O-32:4	C38H71O8PK	[M+K]+
725.4519	725.4542	.0023	DG 42:11	C45H66O5K	[M+K]+	https://lipidmaps.org/resources/tools/chemdb_ontology?abbrev=DG 42:11
725.4519	725.4542	.0023	DG O-42:12;O	C45H66O5K	[M+K]+
725.4519	725.4542	.0023	TG O-42:11	C45H66O5K	[M+K]+
725.4911	725.4864	.0047	SM 34:6;O4	C39H69N2O8P	[M+H]+
725.4911	725.4882	.0029	PA O-36:2	C39H75O7PK	[M+K]+	https://lipidmaps.org/resources/tools/chemdb_ontology?abbrev=PA O-36:2
725.5085	725.5076	.0009	CerPE 34:1;O6	C36H73N2O10P	[M+H]+
725.5085	725.5116	.0031	PA 38:4	C41H73O8P	[M+H]+	https://lipidmaps.org/resources/tools/chemdb_ontology?abbrev=PA 38:4
725.5085	725.5116	.0031	PA O-38:5;O	C41H73O8P	[M+H]+
725.5085	725.5116	.0031	PEth 36:4	C41H73O8P	[M+H]+	https://lipidmaps.org/resources/tools/chemdb_ontology?abbrev=PEth 36:4
725.5085	725.5092	.0007	PA 36:1	C39H75O8PNa	[M+Na]+	https://lipidmaps.org/resources/tools/chemdb_ontology?abbrev=PA 36:1
725.5085	725.5092	.0007	PA O-36:2;O	C39H75O8PNa	[M+Na]+
725.5085	725.5092	.0007	PEth 34:1	C39H75O8PNa	[M+Na]+	https://lipidmaps.org/resources/tools/chemdb_ontology?abbrev=PEth 34:1
725.5085	725.5117	.0032	CE 16:1;O4	C43H74O6K	[M+K]+
725.5085	725.5117	.0032	DG 40:5;O	C43H74O6K	[M+K]+
725.5085	725.5117	.0032	DG O-40:6;O2	C43H74O6K	[M+K]+
725.5085	725.5117	.0032	TG 40:4	C43H74O6K	[M+K]+
725.5085	725.5117	.0032	TG O-40:5;O	C43H74O6K	[M+K]+
725.5564	725.5592	.0028	SM 36:4;O2	C41H77N2O6P	[M+H]+
725.5564	725.5568	.0004	SM 34:1;O2	C39H79N2O6PNa	[M+Na]+	https://lipidmaps.org/resources/tools/chemdb_ontology?abbrev=SM 34:1;O2
726.3970	726.3977	.0007	PT 30:6;O	C37H60NO10P	[M+H]+
726.3970	726.3953	.0017	PT 28:3;O	C35H62NO10PNa	[M+Na]+
726.5627	726.5645	.0018	Cer 40:0;O6	C40H81NO7K	[M+K]+
727.3914	727.3945	.0031	PA 36:8;O	C39H61O9PNa	[M+Na]+
727.3914	727.3945	.0031	PEth 34:8;O	C39H61O9PNa	[M+Na]+
727.3914	727.3947	.0033	BMP 30:3	C36H65O10PK	[M+K]+
727.3914	727.3947	.0033	LPG 30:4;O	C36H65O10PK	[M+K]+
727.3914	727.3947	.0033	PG 30:3	C36H65O10PK	[M+K]+	https://lipidmaps.org/resources/tools/chemdb_ontology?abbrev=PG 30:3
727.3914	727.3947	.0033	PG O-30:4;O	C36H65O10PK	[M+K]+
727.5180	727.5151	.0029	CerPE 36:1;O2	C38H77N2O6PK	[M+K]+	https://lipidmaps.org/resources/tools/chemdb_ontology?abbrev=CerPE 36:1;O2
728.3872	728.3898	.0026	PC 30:8;O	C38H60NO9PNa	[M+Na]+
728.3872	728.3898	.0026	PS O-32:8	C38H60NO9PNa	[M+Na]+
728.3872	728.3899	.0027	LPT 28:3;O	C35H64NO10PK	[M+K]+
728.3872	728.3899	.0027	PT 28:2	C35H64NO10PK	[M+K]+
728.3872	728.3899	.0027	PT O-28:3;O	C35H64NO10PK	[M+K]+
728.4615	728.4579	.0036	HexCer 32:5;O6	C38H65NO12	[M+H]+
728.4615	728.4579	.0036	ST 30:1;O7;HexNAc	C38H65NO12	[M+H]+
728.4615	728.4626	.0011	LPC 32:7	C40H68NO7PNa	[M+Na]+
728.4615	728.4626	.0011	PC O-32:7	C40H68NO7PNa	[M+Na]+
728.4615	728.4627	.0012	LPE 32:2;O	C37H72NO8PK	[M+K]+
728.4615	728.4627	.0012	LPT O-30:2	C37H72NO10PK	[M+K]+
728.4615	728.4627	.0012	PE 32:1	C37H72NO8PK	[M+K]+	https://lipidmaps.org/resources/tools/chemdb_ontology?abbrev=PE 32:1
728.4615	728.4627	.0012	PE O-32:2;O	C37H72NO8PK	[M+K]+
729.5243	729.5195	.0048	PA O-36:0	C39H79O7PK	[M+K]+	https://lipidmaps.org/resources/tools/chemdb_ontology?abbrev=PA O-36:0
729.5900	729.5905	.0005	SM 36:2;O2	C41H81N2O6P	[M+H]+	https://lipidmaps.org/resources/tools/chemdb_ontology?abbrev=SM 36:2;O2
730.4660	730.4654	.0006	CerP 38:5;O6	C38H68NO10P	[M+H]+
730.4660	730.4654	.0006	LPS 32:4;O	C38H68NO10P	[M+H]+
730.4660	730.4654	.0006	PS 32:3	C38H68NO10P	[M+H]+	https://lipidmaps.org/resources/tools/chemdb_ontology?abbrev=PS 32:3
730.4660	730.4654	.0006	PS O-32:4;O	C38H68NO10P	[M+H]+
730.4660	730.4630	.0030	CerP 36:2;O6	C36H70NO10PNa	[M+Na]+
730.4660	730.4630	.0030	LPS 30:1;O	C36H70NO10PNa	[M+Na]+
730.4660	730.4630	.0030	PS 30:0	C36H70NO10PNa	[M+Na]+	https://lipidmaps.org/resources/tools/chemdb_ontology?abbrev=PS 30:0
730.4660	730.4630	.0030	PS O-30:1;O	C36H70NO10PNa	[M+Na]+
730.4660	730.4655	.0005	DGCC 30:4	C40H69NO8K	[M+K]+
730.4660	730.4655	.0005	HexCer 34:5;O2	C40H69NO8K	[M+K]+
730.5756	730.5745	.0011	PE O-36:2	C41H80NO7P	[M+H]+	https://lipidmaps.org/resources/tools/chemdb_ontology?abbrev=PE O-36:2
730.5756	730.5721	.0035	LPE O-34:0;O	C39H82NO7PNa	[M+Na]+
731.4177	731.4130	.0047	LPI 28:5	C37H63O12P	[M+H]+
731.4177	731.4130	.0047	LPI O-28:6;O	C37H63O12P	[M+H]+
731.4177	731.4130	.0047	PI O-28:5	C37H63O12P	[M+H]+
731.4177	731.4131	.0046	MGDG 30:5	C39H64O10K	[M+K]+
731.6065	731.6061	.0004	SM 36:1;O2	C41H83N2O6P	[M+H]+	https://lipidmaps.org/resources/tools/chemdb_ontology?abbrev=SM 36:1;O2
732.3926	732.3963	.0037	SHexCer 28:2;O3	C34H63NO12SNa	[M+Na]+
732.4190	732.4235	.0045	PC 32:9;O	C40H62NO9P	[M+H]+
732.4190	732.4235	.0045	PS O-34:9	C40H62NO9P	[M+H]+
732.4190	732.4211	.0021	LPS 32:6	C38H64NO9PNa	[M+Na]+
732.4190	732.4211	.0021	LPS O-32:7;O	C38H64NO9PNa	[M+Na]+
732.4190	732.4211	.0021	PC 30:6;O	C38H64NO9PNa	[M+Na]+
732.4190	732.4211	.0021	PS O-32:6	C38H64NO9PNa	[M+Na]+
732.4190	732.4212	.0022	LPT 28:1;O	C35H68NO10PK	[M+K]+
732.4190	732.4212	.0022	PT 28:0	C35H68NO10PK	[M+K]+
732.4190	732.4212	.0022	PT O-28:1;O	C35H68NO10PK	[M+K]+
732.4190	732.4236	.0046	DGTA 32:9	C42H63NO7K	[M+K]+
732.4190	732.4236	.0046	DGTS 32:9	C42H63NO7K	[M+K]+
732.4673	732.4659	.0014	HexCer 30:0;O5	C36H71NO11K	[M+K]+
732.5201	732.5174	.0027	LPT 32:2	C39H74NO10P	[M+H]+
732.5201	732.5174	.0027	LPT O-32:3;O	C39H74NO10P	[M+H]+
732.5201	732.5174	.0027	PE 34:2;O	C39H74NO9P	[M+H]+
732.5201	732.5174	.0027	PT O-32:2	C39H74NO10P	[M+H]+
732.5201	732.5175	.0026	CAR 34:3;O3	C41H75NO7K	[M+K]+
732.5552	732.5538	.0014	CerP 40:2;O4	C40H78NO8P	[M+H]+
732.5552	732.5538	.0014	LPC 32:2;O	C40H78NO8P	[M+H]+
732.5552	732.5538	.0014	LPS O-34:2	C40H78NO8P	[M+H]+
732.5552	732.5538	.0014	PC 32:1	C40H78NO8P	[M+H]+	https://lipidmaps.org/resources/tools/chemdb_ontology?abbrev=PC 32:1
732.5552	732.5538	.0014	PC O-32:2;O	C40H78NO8P	[M+H]+
732.5552	732.5539	.0013	ACer 42:2;O4	C42H79NO6K	[M+K]+
732.5552	732.5539	.0013	Cer 42:3;O5	C42H79NO6K	[M+K]+
733.4260	733.4286	.0026	LPI 28:4	C37H65O12P	[M+H]+
733.4260	733.4286	.0026	LPI O-28:5;O	C37H65O12P	[M+H]+
733.4260	733.4286	.0026	PI O-28:4	C37H65O12P	[M+H]+
733.4260	733.4262	.0002	LPI 26:1	C35H67O12PNa	[M+Na]+
733.4260	733.4262	.0002	LPI O-26:2;O	C35H67O12PNa	[M+Na]+
733.4260	733.4262	.0002	PI O-26:1	C35H67O12PNa	[M+Na]+
733.4260	733.4288	.0028	MGDG 30:4	C39H66O10K	[M+K]+
734.5711	734.5694	.0017	CerP 40:1;O4	C40H80NO8P	[M+H]+
734.5711	734.5694	.0017	LPC 32:1;O	C40H80NO8P	[M+H]+
734.5711	734.5694	.0017	LPS O-34:1	C40H80NO8P	[M+H]+
734.5711	734.5694	.0017	PC 32:0	C40H80NO8P	[M+H]+	https://lipidmaps.org/resources/tools/chemdb_ontology?abbrev=PC 32:0
734.5711	734.5694	.0017	PC O-32:1;O	C40H80NO8P	[M+H]+
734.5711	734.5695	.0016	ACer 42:1;O4	C42H81NO6K	[M+K]+
734.5711	734.5695	.0016	Cer 42:2;O5	C42H81NO6K	[M+K]+
735.5457	735.5435	.0022	CerPE 40:6;O2	C42H75N2O6P	[M+H]+
735.5457	735.5411	.0046	CerPE 38:3;O2	C40H77N2O6PNa	[M+Na]+	https://lipidmaps.org/resources/tools/chemdb_ontology?abbrev=CerPE 38:3;O2
735.5457	735.5477	.0020	CE 22:6	C49H76O2K	[M+K]+	https://lipidmaps.org/resources/tools/chemdb_ontology?abbrev=CE 22:6
735.5722	735.5687	.0035	CE 22:6;O	C49H76O3Na	[M+Na]+
736.4157	736.4184	.0027	PT 32:7	C39H62NO10P	[M+H]+
736.4157	736.4184	.0027	PT O-32:8;O	C39H62NO10P	[M+H]+
736.4157	736.4160	.0003	LPT 30:5;O	C37H64NO10PNa	[M+Na]+
736.4157	736.4160	.0003	PT 30:4	C37H64NO10PNa	[M+Na]+
736.4157	736.4160	.0003	PT O-30:5;O	C37H64NO10PNa	[M+Na]+
736.4157	736.4162	.0005	IPC 28:0;O2	C34H68NO11PK	[M+K]+
736.4333	736.4300	.0033	SHexCer 30:3;O3	C36H65NO12S	[M+H]+
736.4333	736.4313	.0020	PE O-36:10	C41H64NO7PNa	[M+Na]+
736.4333	736.4371	.0038	IPC 28:0;O3	C34H68NO12PNa	[M+Na]+
736.4333	736.4314	.0019	CerP 38:5;O4	C38H68NO8PK	[M+K]+
736.4333	736.4314	.0019	LPC 30:5;O	C38H68NO8PK	[M+K]+
736.4333	736.4314	.0019	LPS O-32:5	C38H68NO8PK	[M+K]+
736.4333	736.4314	.0019	PC 30:4	C38H68NO8PK	[M+K]+	https://lipidmaps.org/resources/tools/chemdb_ontology?abbrev=PC 30:4
736.4333	736.4314	.0019	PC O-30:5;O	C38H68NO8PK	[M+K]+
737.4503	737.4504	.0001	SQDG 28:1	C37H68O12S	[M+H]+
737.4503	737.4476	.0027	SM 32:5;O5	C37H67N2O9PNa	[M+Na]+
737.4503	737.4518	.0015	PA 36:3	C39H71O8PK	[M+K]+	https://lipidmaps.org/resources/tools/chemdb_ontology?abbrev=PA 36:3
737.4503	737.4518	.0015	PA O-36:4;O	C39H71O8PK	[M+K]+
737.4503	737.4518	.0015	PEth 34:3	C39H71O8PK	[M+K]+
737.4503	737.4478	.0025	CerPE 32:0;O6	C34H71N2O10PK	[M+K]+
737.5078	737.5076	.0002	SM 32:2;O6	C37H73N2O10P	[M+H]+
737.5078	737.5092	.0014	LPG O-34:4	C40H75O8PNa	[M+Na]+
737.5078	737.5115	.0037	DG 44:11	C47H70O5Na	[M+Na]+	https://lipidmaps.org/resources/tools/chemdb_ontology?abbrev=DG 44:11
737.5078	737.5115	.0037	DG O-44:12;O	C47H70O5Na	[M+Na]+
737.5078	737.5115	.0037	TG O-44:11	C47H70O5Na	[M+Na]+
737.5477	737.5480	.0003	PA O-40:5	C43H77O7P	[M+H]+	https://lipidmaps.org/resources/tools/chemdb_ontology?abbrev=PA O-40:5
737.5477	737.5439	.0038	CerPE 36:1;O5	C38H77N2O9P	[M+H]+
737.5477	737.5456	.0021	PA O-38:2	C41H79O7PNa	[M+Na]+	https://lipidmaps.org/resources/tools/chemdb_ontology?abbrev=PA O-38:2
737.5477	737.5481	.0004	CE 18:1;O3	C45H78O5K	[M+K]+
737.5477	737.5481	.0004	DG 42:5	C45H78O5K	[M+K]+	https://lipidmaps.org/resources/tools/chemdb_ontology?abbrev=DG 42:5
737.5477	737.5481	.0004	DG O-42:6;O	C45H78O5K	[M+K]+
737.5477	737.5481	.0004	TG O-42:5	C45H78O5K	[M+K]+
738.4554	738.4552	.0002	IPC 30:2;O3	C36H68NO12P	[M+H]+
738.4554	738.4553	.0001	HexCer 32:3;O4	C38H69NO10K	[M+K]+
738.5174	738.5198	.0024	CerP 40:2;O2	C40H78NO6PK	[M+K]+
738.5174	738.5198	.0024	LPC O-32:3	C40H78NO6PK	[M+K]+
739.5240	739.5232	.0008	SM 32:1;O6	C37H75N2O10P	[M+H]+
739.5240	739.5248	.0008	LPG O-34:3	C40H77O8PNa	[M+Na]+
739.5240	739.5272	.0032	DG 44:10	C47H72O5Na	[M+Na]+	https://lipidmaps.org/resources/tools/chemdb_ontology?abbrev=DG 44:10
739.5240	739.5272	.0032	DG O-44:11;O	C47H72O5Na	[M+Na]+
739.5240	739.5272	.0032	TG O-44:10	C47H72O5Na	[M+Na]+
739.5728	739.5719	.0009	TG 40:2;O3	C43H78O9	[M+H]+
739.5728	739.5748	.0020	CerPE 40:4;O2	C42H79N2O6P	[M+H]+
739.5728	739.5724	.0004	CerPE 38:1;O2	C40H81N2O6PNa	[M+Na]+	https://lipidmaps.org/resources/tools/chemdb_ontology?abbrev=CerPE 38:1;O2
740.5008	740.4991	.0017	LPE 34:2	C39H76NO7PK	[M+K]+
740.5008	740.4991	.0017	LPE O-34:3;O	C39H76NO7PK	[M+K]+
740.5008	740.4991	.0017	PE O-34:2	C39H76NO7PK	[M+K]+	https://lipidmaps.org/resources/tools/chemdb_ontology?abbrev=PE O-34:2
740.5586	740.5589	.0003	CerP 42:4;O3	C42H78NO7P	[M+H]+
740.5586	740.5589	.0003	LPC 34:4	C42H78NO7P	[M+H]+
740.5586	740.5589	.0003	LPC O-34:5;O	C42H78NO7P	[M+H]+
740.5586	740.5589	.0003	PC O-34:4	C42H78NO7P	[M+H]+	https://lipidmaps.org/resources/tools/chemdb_ontology?abbrev=PC O-34:4
740.5586	740.5565	.0021	CerP 40:1;O3	C40H80NO7PNa	[M+Na]+
740.5586	740.5565	.0021	LPC 32:1	C40H80NO7PNa	[M+Na]+
740.5586	740.5565	.0021	LPC O-32:2;O	C40H80NO7PNa	[M+Na]+
740.5586	740.5565	.0021	PC O-32:1	C40H80NO7PNa	[M+Na]+	https://lipidmaps.org/resources/tools/chemdb_ontology?abbrev=PC O-32:1
740.5586	740.5590	.0004	ACer 44:4;O3	C44H79NO5K	[M+K]+
740.5586	740.5590	.0004	Cer 44:5;O4	C44H79NO5K	[M+K]+
741.5278	741.5300	.0022	TG 42:7;O2	C45H72O8	[M+H]+
741.5278	741.5300	.0022	TG O-42:8;O3	C45H72O8	[M+H]+
741.5278	741.5276	.0002	TG 40:4;O2	C43H74O8Na	[M+Na]+
741.5278	741.5276	.0002	TG O-40:5;O3	C43H74O8Na	[M+Na]+
741.5278	741.5307	.0029	SM 34:1;O2	C39H79N2O6PK	[M+K]+	https://lipidmaps.org/resources/tools/chemdb_ontology?abbrev=SM 34:1;O2
742.4405	742.4372	.0033	ST 30:2;O8;HexNAc	C38H63NO13	[M+H]+
742.4405	742.4418	.0013	PC 32:7	C40H66NO8PNa	[M+Na]+
742.4405	742.4418	.0013	PC O-32:8;O	C40H66NO8PNa	[M+Na]+
742.4405	742.4420	.0015	LPT 30:2	C37H70NO10PK	[M+K]+
742.4405	742.4420	.0015	LPT O-30:3;O	C37H70NO10PK	[M+K]+
742.4405	742.4420	.0015	PE 32:2;O	C37H70NO9PK	[M+K]+
742.4405	742.4420	.0015	PT O-30:2	C37H70NO10PK	[M+K]+
742.4672	742.4654	.0018	LPT 32:5;O	C39H68NO10P	[M+H]+
742.4672	742.4654	.0018	PT 32:4	C39H68NO10P	[M+H]+
742.4672	742.4654	.0018	PT O-32:5;O	C39H68NO10P	[M+H]+
742.4672	742.4630	.0042	LPT 30:2;O	C37H70NO10PNa	[M+Na]+
742.4672	742.4630	.0042	PT 30:1	C37H70NO10PNa	[M+Na]+
742.4672	742.4630	.0042	PT O-30:2;O	C37H70NO10PNa	[M+Na]+
742.4672	742.4655	.0017	CAR 34:6;O4	C41H69NO8K	[M+K]+
742.5162	742.5146	.0016	CerP 42:6;O2	C42H74NO6PNa	[M+Na]+
742.5162	742.5146	.0016	LPC O-34:7	C42H74NO6PNa	[M+Na]+
742.5162	742.5147	.0015	LPE 34:1	C39H78NO7PK	[M+K]+
742.5162	742.5147	.0015	LPE O-34:2;O	C39H78NO7PK	[M+K]+
742.5162	742.5147	.0015	PE O-34:1	C39H78NO7PK	[M+K]+	https://lipidmaps.org/resources/tools/chemdb_ontology?abbrev=PE O-34:1
742.5741	742.5745	.0004	CerP 42:3;O3	C42H80NO7P	[M+H]+
742.5741	742.5745	.0004	LPC 34:3	C42H80NO7P	[M+H]+
742.5741	742.5745	.0004	LPC O-34:4;O	C42H80NO7P	[M+H]+
742.5741	742.5745	.0004	PC O-34:3	C42H80NO7P	[M+H]+	https://lipidmaps.org/resources/tools/chemdb_ontology?abbrev=PC O-34:3
742.5741	742.5721	.0020	CerP 40:0;O3	C40H82NO7PNa	[M+Na]+
742.5741	742.5721	.0020	LPC 32:0	C40H82NO7PNa	[M+Na]+
742.5741	742.5721	.0020	LPC O-32:1;O	C40H82NO7PNa	[M+Na]+
742.5741	742.5721	.0020	PC O-32:0	C40H82NO7PNa	[M+Na]+	https://lipidmaps.org/resources/tools/chemdb_ontology?abbrev=PC O-32:0
742.5741	742.5746	.0005	ACer 44:3;O3	C44H81NO5K	[M+K]+
742.5741	742.5746	.0005	Cer 44:4;O4	C44H81NO5K	[M+K]+
743.4925	743.4881	.0044	TG 44:12;O	C47H66O7	[M+H]+
743.4925	743.4970	.0045	SM 34:5;O5	C39H71N2O9P	[M+H]+
743.4925	743.4946	.0021	SM 32:2;O5	C37H73N2O9PNa	[M+Na]+
744.4612	744.4599	.0013	PC 34:9	C42H66NO8P	[M+H]+
744.4612	744.4575	.0037	LPC 32:7;O	C40H68NO8PNa	[M+Na]+
744.4612	744.4575	.0037	LPS O-34:7	C40H68NO8PNa	[M+Na]+
744.4612	744.4575	.0037	PC 32:6	C40H68NO8PNa	[M+Na]+
744.4612	744.4575	.0037	PC O-32:7;O	C40H68NO8PNa	[M+Na]+
744.4612	744.4657	.0045	HexCer 34:6;O4	C40H67NO10Na	[M+Na]+
744.4612	744.4576	.0036	LPT 30:1	C37H72NO10PK	[M+K]+
744.4612	744.4576	.0036	LPT O-30:2;O	C37H72NO10PK	[M+K]+
744.4612	744.4576	.0036	PE 32:1;O	C37H72NO9PK	[M+K]+
744.4612	744.4576	.0036	PT O-30:1	C37H72NO10PK	[M+K]+
744.4924	744.4963	.0039	PE O-38:9	C43H70NO7P	[M+H]+	https://lipidmaps.org/resources/tools/chemdb_ontology?abbrev=PE O-38:9
744.4924	744.4939	.0015	PE O-36:6	C41H72NO7PNa	[M+Na]+	https://lipidmaps.org/resources/tools/chemdb_ontology?abbrev=PE O-36:6
744.4924	744.4940	.0016	CerP 38:1;O4	C38H76NO8PK	[M+K]+
744.4924	744.4940	.0016	LPC 30:1;O	C38H76NO8PK	[M+K]+
744.4924	744.4940	.0016	LPS O-32:1	C38H76NO8PK	[M+K]+
744.4924	744.4940	.0016	PC 30:0	C38H76NO8PK	[M+K]+	https://lipidmaps.org/resources/tools/chemdb_ontology?abbrev=PC 30:0
744.4924	744.4940	.0016	PC O-30:1;O	C38H76NO8PK	[M+K]+
744.5907	744.5902	.0005	CerP 42:2;O3	C42H82NO7P	[M+H]+
744.5907	744.5902	.0005	LPC 34:2	C42H82NO7P	[M+H]+
744.5907	744.5902	.0005	LPC O-34:3;O	C42H82NO7P	[M+H]+
744.5907	744.5902	.0005	PC O-34:2	C42H82NO7P	[M+H]+	https://lipidmaps.org/resources/tools/chemdb_ontology?abbrev=PC O-34:2
744.5907	744.5878	.0029	LPC O-32:0;O	C40H84NO7PNa	[M+Na]+
744.5907	744.5903	.0004	ACer 44:2;O3	C44H83NO5K	[M+K]+
744.5907	744.5903	.0004	Cer 44:3;O4	C44H83NO5K	[M+K]+
745.4758	745.4763	.0005	CerPE 36:5;O6	C38H69N2O10P	[M+H]+
745.4758	745.4803	.0045	PA 40:8	C43H69O8P	[M+H]+	https://lipidmaps.org/resources/tools/chemdb_ontology?abbrev=PA 40:8
745.4758	745.4803	.0045	PA O-40:9;O	C43H69O8P	[M+H]+
745.4758	745.4803	.0045	PEth 38:8	C43H69O8P	[M+H]+
745.4758	745.4739	.0019	CerPE 34:2;O6	C36H71N2O10PNa	[M+Na]+
745.4758	745.4779	.0021	PA 38:5	C41H71O8PNa	[M+Na]+	https://lipidmaps.org/resources/tools/chemdb_ontology?abbrev=PA 38:5
745.4758	745.4779	.0021	PA O-38:6;O	C41H71O8PNa	[M+Na]+
745.4758	745.4779	.0021	PEth 36:5	C41H71O8PNa	[M+Na]+
745.4758	745.4780	.0022	LPG 32:1	C38H75O9PK	[M+K]+
745.4758	745.4780	.0022	LPG O-32:2;O	C38H75O9PK	[M+K]+
745.4758	745.4780	.0022	PG O-32:1	C38H75O9PK	[M+K]+	https://lipidmaps.org/resources/tools/chemdb_ontology?abbrev=PG O-32:1
745.4758	745.4804	.0046	CE 18:5;O4	C45H70O6K	[M+K]+
745.4758	745.4804	.0046	DG 42:9;O	C45H70O6K	[M+K]+
745.4758	745.4804	.0046	DG O-42:10;O2	C45H70O6K	[M+K]+
745.4758	745.4804	.0046	TG 42:8	C45H70O6K	[M+K]+
745.4758	745.4804	.0046	TG O-42:9;O	C45H70O6K	[M+K]+
745.4982	745.5014	.0032	BMP 34:3	C40H73O10P	[M+H]+
745.4982	745.5014	.0032	LPG 34:4;O	C40H73O10P	[M+H]+
745.4982	745.5014	.0032	PG 34:3	C40H73O10P	[M+H]+	https://lipidmaps.org/resources/tools/chemdb_ontology?abbrev=PG 34:3
745.4982	745.5014	.0032	PG O-34:4;O	C40H73O10P	[M+H]+
745.4982	745.4990	.0008	BMP 32:0	C38H75O10PNa	[M+Na]+
745.4982	745.4990	.0008	LPG 32:1;O	C38H75O10PNa	[M+Na]+
745.4982	745.4990	.0008	PG 32:0	C38H75O10PNa	[M+Na]+	https://lipidmaps.org/resources/tools/chemdb_ontology?abbrev=PG 32:0
745.4982	745.4990	.0008	PG O-32:1;O	C38H75O10PNa	[M+Na]+
745.4982	745.5014	.0032	DG 42:9;O2	C45H70O7Na	[M+Na]+
745.4982	745.5014	.0032	TG 42:8;O	C45H70O7Na	[M+Na]+
745.4982	745.5014	.0032	TG O-42:9;O2	C45H70O7Na	[M+Na]+
745.6234	745.6218	.0016	CerPE 40:1;O2	C42H85N2O6P	[M+H]+	https://lipidmaps.org/resources/tools/chemdb_ontology?abbrev=CerPE 40:1;O2
745.6234	745.6259	.0025	CE 22:1	C49H86O2K	[M+K]+	https://lipidmaps.org/resources/tools/chemdb_ontology?abbrev=CE 22:1
746.4829	746.4814	.0015	HexCer 34:5;O4	C40H69NO10Na	[M+Na]+
747.5765	747.5769	.0004	TG 42:4;O2	C45H78O8	[M+H]+
747.5765	747.5769	.0004	TG O-42:5;O3	C45H78O8	[M+H]+
747.5765	747.5745	.0020	TG 40:1;O2	C43H80O8Na	[M+Na]+
747.5765	747.5745	.0020	TG O-40:2;O3	C43H80O8Na	[M+Na]+
748.5864	748.5851	.0013	LPT O-34:1	C41H82NO10P	[M+H]+
748.5864	748.5851	.0013	PE 36:0	C41H82NO8P	[M+H]+	https://lipidmaps.org/resources/tools/chemdb_ontology?abbrev=PE 36:0
748.5864	748.5851	.0013	PE O-36:1;O	C41H82NO8P	[M+H]+
748.5864	748.5850	.0014	ACer 46:6;O3	C46H79NO5Na	[M+Na]+
749.5078	749.5076	.0002	CerPE 36:3;O6	C38H73N2O10P	[M+H]+
749.5078	749.5116	.0038	PA 40:6	C43H73O8P	[M+H]+	https://lipidmaps.org/resources/tools/chemdb_ontology?abbrev=PA 40:6
749.5078	749.5116	.0038	PA O-40:7;O	C43H73O8P	[M+H]+
749.5078	749.5116	.0038	PEth 38:6	C43H73O8P	[M+H]+
749.5078	749.5092	.0014	PA 38:3	C41H75O8PNa	[M+Na]+	https://lipidmaps.org/resources/tools/chemdb_ontology?abbrev=PA 38:3
749.5078	749.5092	.0014	PA O-38:4;O	C41H75O8PNa	[M+Na]+
749.5078	749.5092	.0014	PEth 36:3	C41H75O8PNa	[M+Na]+	https://lipidmaps.org/resources/tools/chemdb_ontology?abbrev=PEth 36:3
749.5078	749.5052	.0026	CerPE 34:0;O6	C36H75N2O10PNa	[M+Na]+
749.5078	749.5093	.0015	LPG O-32:0;O	C38H79O9PK	[M+K]+
749.5078	749.5117	.0039	CE 18:3;O4	C45H74O6K	[M+K]+
749.5078	749.5117	.0039	DG 42:7;O	C45H74O6K	[M+K]+
749.5078	749.5117	.0039	DG O-42:8;O2	C45H74O6K	[M+K]+
749.5078	749.5117	.0039	TG 42:6	C45H74O6K	[M+K]+
749.5078	749.5117	.0039	TG O-42:7;O	C45H74O6K	[M+K]+
749.5842	749.5803	.0039	CerPE 38:1;O4	C40H81N2O8P	[M+H]+
749.5842	749.5845	.0003	CE 20:1;O2	C47H82O4K	[M+K]+
749.5842	749.5845	.0003	DG O-44:6	C47H82O4K	[M+K]+
750.5113	750.5151	.0038	HexCer 36:6;O4	C42H71NO10	[M+H]+
750.5113	750.5068	.0045	LPC 34:7;O	C42H72NO8P	[M+H]+
750.5113	750.5068	.0045	PC 34:6	C42H72NO8P	[M+H]+	https://lipidmaps.org/resources/tools/chemdb_ontology?abbrev=PC 34:6
750.5113	750.5068	.0045	PC O-34:7;O	C42H72NO8P	[M+H]+
750.5113	750.5127	.0014	HexCer 34:3;O4	C40H73NO10Na	[M+Na]+
750.5383	750.5432	.0049	PE O-38:6	C43H76NO7P	[M+H]+	https://lipidmaps.org/resources/tools/chemdb_ontology?abbrev=PE O-38:6
750.5383	750.5408	.0025	PE O-36:3	C41H78NO7PNa	[M+Na]+	https://lipidmaps.org/resources/tools/chemdb_ontology?abbrev=PE O-36:3
751.4079	751.4059	.0020	SM 32:6;O5	C37H65N2O9PK	[M+K]+
751.5206	751.5232	.0026	CerPE 36:2;O6	C38H75N2O10P	[M+H]+
751.5206	751.5248	.0042	PA 38:2	C41H77O8PNa	[M+Na]+	https://lipidmaps.org/resources/tools/chemdb_ontology?abbrev=PA 38:2
751.5206	751.5248	.0042	PA O-38:3;O	C41H77O8PNa	[M+Na]+
751.5206	751.5248	.0042	PEth 36:2	C41H77O8PNa	[M+Na]+	https://lipidmaps.org/resources/tools/chemdb_ontology?abbrev=PEth 36:2
751.5747	751.5748	.0001	SM 38:5;O2	C43H79N2O6P	[M+H]+
751.5747	751.5724	.0023	SM 36:2;O2	C41H81N2O6PNa	[M+Na]+	https://lipidmaps.org/resources/tools/chemdb_ontology?abbrev=SM 36:2;O2
752.4094	752.4133	.0039	PT 32:7;O	C39H62NO10P	[M+H]+
752.4094	752.4109	.0015	PT 30:4;O	C37H64NO10PNa	[M+Na]+
752.4094	752.4111	.0017	IPC 28:0;O3	C34H68NO12PK	[M+K]+
752.4094	752.4052	.0042	PE O-36:10	C41H64NO7PK	[M+K]+
753.4847	753.4854	.0007	PA O-42:11	C45H69O7P	[M+H]+
753.4847	753.4830	.0017	PA O-40:8	C43H71O7PNa	[M+Na]+
753.4847	753.4855	.0008	DG 44:11	C47H70O5K	[M+K]+	https://lipidmaps.org/resources/tools/chemdb_ontology?abbrev=DG 44:11
753.4847	753.4855	.0008	DG O-44:12;O	C47H70O5K	[M+K]+
753.4847	753.4855	.0008	TG O-44:11	C47H70O5K	[M+K]+
753.4847	753.4831	.0016	LPG O-34:4	C40H75O8PK	[M+K]+
754.4030	754.4054	.0024	PC 32:9;O	C40H62NO9PNa	[M+Na]+
754.4030	754.4054	.0024	PS O-34:9	C40H62NO9PNa	[M+Na]+
754.4030	754.4056	.0026	LPT 30:4;O	C37H66NO10PK	[M+K]+
754.4030	754.4056	.0026	PT 30:3	C37H66NO10PK	[M+K]+
754.4030	754.4056	.0026	PT O-30:4;O	C37H66NO10PK	[M+K]+
754.4256	754.4290	.0034	PT 32:6;O	C39H64NO10P	[M+H]+
754.4256	754.4266	.0010	PT 30:3;O	C37H66NO10PNa	[M+Na]+
754.4256	754.4208	.0048	PE O-36:9	C41H66NO7PK	[M+K]+
754.4754	754.4736	.0018	HexCer 34:6;O6	C40H67NO12	[M+H]+
754.4754	754.4782	.0028	PC O-34:8	C42H70NO7PNa	[M+Na]+
754.4754	754.4712	.0042	HexCer 32:3;O6	C38H69NO12Na	[M+Na]+
754.4754	754.4784	.0030	LPE 34:3;O	C39H74NO8PK	[M+K]+
754.4754	754.4784	.0030	LPT O-32:3	C39H74NO10PK	[M+K]+
754.4754	754.4784	.0030	PE 34:2	C39H74NO8PK	[M+K]+	https://lipidmaps.org/resources/tools/chemdb_ontology?abbrev=PE 34:2
754.4754	754.4784	.0030	PE O-34:3;O	C39H74NO8PK	[M+K]+
756.5515	756.5538	.0023	CerP 42:4;O4	C42H78NO8P	[M+H]+
756.5515	756.5538	.0023	LPC 34:4;O	C42H78NO8P	[M+H]+
756.5515	756.5538	.0023	PC 34:3	C42H78NO8P	[M+H]+	https://lipidmaps.org/resources/tools/chemdb_ontology?abbrev=PC 34:3
756.5515	756.5538	.0023	PC O-34:4;O	C42H78NO8P	[M+H]+
756.5515	756.5514	.0001	CerP 40:1;O4	C40H80NO8PNa	[M+Na]+
756.5515	756.5514	.0001	LPC 32:1;O	C40H80NO8PNa	[M+Na]+
756.5515	756.5514	.0001	LPS O-34:1	C40H80NO8PNa	[M+Na]+
756.5515	756.5514	.0001	PC 32:0	C40H80NO8PNa	[M+Na]+	https://lipidmaps.org/resources/tools/chemdb_ontology?abbrev=PC 32:0
756.5515	756.5514	.0001	PC O-32:1;O	C40H80NO8PNa	[M+Na]+
756.5515	756.5539	.0024	ACer 44:4;O4	C44H79NO6K	[M+K]+
756.5515	756.5539	.0024	Cer 44:5;O5	C44H79NO6K	[M+K]+
756.5833	756.5878	.0045	PE O-36:0	C41H84NO7PNa	[M+Na]+	https://lipidmaps.org/resources/tools/chemdb_ontology?abbrev=PE O-36:0
757.4145	757.4191	.0046	SQDG 30:5	C39H64O12S	[M+H]+
757.4145	757.4167	.0022	SQDG 28:2	C37H66O12SNa	[M+Na]+
757.4145	757.4165	.0020	CerPE 34:4;O6	C36H67N2O10PK	[M+K]+
757.5508	757.5490	.0018	SM 36:4;O4	C41H77N2O8P	[M+H]+
757.5508	757.5466	.0042	SM 34:1;O4	C39H79N2O8PNa	[M+Na]+
757.5508	757.5508	.0000	PA O-38:0	C41H83O7PK	[M+K]+	https://lipidmaps.org/resources/tools/chemdb_ontology?abbrev=PA O-38:0
757.6236	757.6218	.0018	SM 38:2;O2	C43H85N2O6P	[M+H]+	https://lipidmaps.org/resources/tools/chemdb_ontology?abbrev=SM 38:2;O2
758.5105	758.5119	.0014	PC O-36:9	C44H72NO7P	[M+H]+
758.5105	758.5095	.0010	CerP 42:6;O3	C42H74NO7PNa	[M+Na]+
758.5105	758.5095	.0010	LPC 34:6	C42H74NO7PNa	[M+Na]+
758.5105	758.5095	.0010	LPC O-34:7;O	C42H74NO7PNa	[M+Na]+
758.5105	758.5095	.0010	PC O-34:6	C42H74NO7PNa	[M+Na]+
758.5105	758.5097	.0008	LPE 34:1;O	C39H78NO8PK	[M+K]+
758.5105	758.5097	.0008	LPT O-32:1	C39H78NO10PK	[M+K]+
758.5105	758.5097	.0008	PE 34:0	C39H78NO8PK	[M+K]+	https://lipidmaps.org/resources/tools/chemdb_ontology?abbrev=PE 34:0
758.5105	758.5097	.0008	PE O-34:1;O	C39H78NO8PK	[M+K]+
758.6061	758.6058	.0003	PE O-38:2	C43H84NO7P	[M+H]+	https://lipidmaps.org/resources/tools/chemdb_ontology?abbrev=PE O-38:2
759.4349	759.4348	.0001	SQDG 30:4	C39H66O12S	[M+H]+
759.4349	759.4324	.0025	SQDG 28:1	C37H68O12SNa	[M+Na]+
759.4349	759.4362	.0013	PA 38:6	C41H69O8PK	[M+K]+	https://lipidmaps.org/resources/tools/chemdb_ontology?abbrev=PA 38:6
759.4349	759.4362	.0013	PA O-38:7;O	C41H69O8PK	[M+K]+
759.4349	759.4362	.0013	PEth 36:6	C41H69O8PK	[M+K]+
759.4349	759.4321	.0028	CerPE 34:3;O6	C36H69N2O10PK	[M+K]+
759.6400	759.6374	.0026	SM 38:1;O2	C43H87N2O6P	[M+H]+	https://lipidmaps.org/resources/tools/chemdb_ontology?abbrev=SM 38:1;O2
760.4335	760.4300	.0035	SHexCer 32:5;O3	C38H65NO12S	[M+H]+
760.4335	760.4371	.0036	IPC 30:2;O3	C36H68NO12PNa	[M+Na]+
760.4335	760.4314	.0021	LPC 32:7;O	C40H68NO8PK	[M+K]+
760.4335	760.4314	.0021	LPS O-34:7	C40H68NO8PK	[M+K]+
760.4335	760.4314	.0021	PC 32:6	C40H68NO8PK	[M+K]+
760.4335	760.4314	.0021	PC O-32:7;O	C40H68NO8PK	[M+K]+
760.4517	760.4548	.0031	PC 34:9;O	C42H66NO9P	[M+H]+
760.4517	760.4548	.0031	PS O-36:9	C42H66NO9P	[M+H]+
760.4517	760.4524	.0007	LPS 34:6	C40H68NO9PNa	[M+Na]+
760.4517	760.4524	.0007	LPS O-34:7;O	C40H68NO9PNa	[M+Na]+
760.4517	760.4524	.0007	PC 32:6;O	C40H68NO9PNa	[M+Na]+
760.4517	760.4524	.0007	PS O-34:6	C40H68NO9PNa	[M+Na]+
760.4517	760.4525	.0008	LPT 30:1;O	C37H72NO10PK	[M+K]+
760.4517	760.4525	.0008	PT 30:0	C37H72NO10PK	[M+K]+
760.4517	760.4525	.0008	PT O-30:1;O	C37H72NO10PK	[M+K]+
760.4517	760.4549	.0032	DGTA 34:9	C44H67NO7K	[M+K]+
760.4517	760.4549	.0032	DGTS 34:9	C44H67NO7K	[M+K]+
760.5156	760.5123	.0033	CerP 40:4;O6	C40H74NO10P	[M+H]+
760.5156	760.5123	.0033	LPS 34:3;O	C40H74NO10P	[M+H]+
760.5156	760.5123	.0033	PS 34:2	C40H74NO10P	[M+H]+	https://lipidmaps.org/resources/tools/chemdb_ontology?abbrev=PS 34:2
760.5156	760.5123	.0033	PS O-34:3;O	C40H74NO10P	[M+H]+
760.5156	760.5205	.0049	HexCer 34:3;O6	C40H73NO12	[M+H]+
760.5156	760.5181	.0025	HexCer 32:0;O6	C38H75NO12Na	[M+Na]+
760.5156	760.5124	.0032	ACer 42:4;O6	C42H75NO8K	[M+K]+
760.5156	760.5124	.0032	DGCC 32:3	C42H75NO8K	[M+K]+
760.5156	760.5124	.0032	HexCer 36:4;O2	C42H75NO8K	[M+K]+
760.5293	760.5276	.0017	PC O-36:8	C44H74NO7P	[M+H]+
760.5293	760.5252	.0041	CerP 42:5;O3	C42H76NO7PNa	[M+Na]+
760.5293	760.5252	.0041	LPC 34:5	C42H76NO7PNa	[M+Na]+
760.5293	760.5252	.0041	LPC O-34:6;O	C42H76NO7PNa	[M+Na]+
[truncated: 1,397 more rows]
